# Supplementary material for: Cell Pair Algorithm-Based Immune Infiltrating Cell Signature for Improving Outcomes and Treatment Responses in Patients with Hepatocellular Carcinoma
Source: Cells. 2023 Jan 3;12(1):202. doi: 10.3390/cells12010202 (PMC9818873; doi:10.3390/cells12010202)
Supplement: Supplementary file 1 [file cells-12-00202-s001.zip]

Archive with 5 entries (5 files):
- Figure S1.tif
- Figure S2.tif
- Figure S3.tif
- Figure S4.tif
- Tables.xlsx
