# Supplementary material for: Cell Pair Algorithm-Based Immune Infiltrating Cell Signature for Improving Outcomes and Treatment Responses in Patients with Hepatocellular Carcinoma
Source: Cells. 2023 Jan 3;12(1):202. doi: 10.3390/cells12010202 (PMC9818873; doi:10.3390/cells12010202)
Supplement: Supplementary file 1 [file cells-12-00202-s001.zip › Tables.xlsx]

## Sheet: Table S1
Table S1: Basic information of ten included HCC cohorts
Series accession numbers	Data type	Platform used	No. of samples	No. of patients	No. of normal	Survivval Information	References
E-TABM-36	Microarray	Affymetrix GeneChip Human Genome	65	57	8	YES	PMID:17187432;PMID:22105560
GSE14520	Microarray	Affymetrix Human Genome U133A 2.0 Array	488	247	241	YES	PMID: 21159642; PMID: 22202459; PMID: 25597408; PMID: 31022357;PMID: 29209147; PMID: 26058814; PMID: 31828106;PMID: 33748106; PMID: 33771199; PMID: 35367211; PMID: 32502310
GSE45114	Microarray	CapitalBio Human 22k oligonucleotide microarray	49	49		YES	PMID: 24564407
GSE54236	Microarray	Agilent-014850 Whole Human Genome Microarray 4x44K G4112F (Probe Name version)	161	81	80	YES	PMID: 25666192; PMID: 30594553; PMID: 33199679
GSE76427	Microarray	Illumina HumanHT-12 V4.0 expression beadchip	167	115	52	YES	PMID: 29117471
GSE116174	Microarray	Affymetrix HT HG-U133+ PM Array Plate	64	64		YES	https://www.ncbi.nlm.nih.gov/geo/query/acc.cgi
GSE144269	RNA-seq	Illumina NovaSeq 6000 (Homo sapiens)	140	70	70	YES	PMID: 32873799
GSE148355	RNA-seq	Illumina HiSeq 2000 (Homo sapiens)	68	54	14	YES	PMID: 33772139
LIRI-JP	RNA-seq	Illumina human-6 v2.0 expression beadchip	434	232	202	YES	https://dcc.icgc.org/releases
TCGA-LIHC	RNA-seq	Illumina human-6 v2.0 expression beadchip	421	371	50	YES	https://portal.gdc.cancer.gov/
GSE104580	Microarray	Affymetrix Human Genome U133 Plus 2.0 Array	147	147		NO	https://www.ncbi.nlm.nih.gov/geo/query/acc.cgi

## Sheet: Table S2
Table S2: Multivariate Cox analysis for the 28 immune cell types.
Cell types	Tool	HR	LCI	HCI	log_rank_p	fraction
Eosinophil	ssGSEA	0.008	0.001	0.129	0.001	11.756
Macrophage	ssGSEA	65.16	3.66	1160.05	0.004	8.084
Mast cell	ssGSEA	12.033	1.544	93.798	0.018	5.637
Type 17 T helper cell	ssGSEA	0.607	0.398	0.925	0.02	5.388
Monocyte	ssGSEA	30.915	1.148	832.648	0.041	4.17
Effector memeory CD8 T cell	ssGSEA	0.053	0.003	0.915	0.043	4.086
Regulatory T cell	ssGSEA	0.042	0.002	1.109	0.058	3.603
Central memory CD8 T cell	ssGSEA	0.042	0.001	1.397	0.076	3.145
CD56dim natural killer cell	ssGSEA	15.703	0.689	357.911	0.084	2.981
Type 2 T helper cell	ssGSEA	10.435	0.676	161.183	0.093	2.819
Type 1 T helper cell	ssGSEA	14.701	0.608	355.29	0.098	2.736
Immature dendritic cell	ssGSEA	0.081	0.002	3.156	0.179	1.807
T follicular helper cell	ssGSEA	0.22	0.016	3.031	0.258	1.282
Activated CD4 T cell	ssGSEA	4.05	0.352	46.605	0.262	1.26
Memory B cell	ssGSEA	4.658	0.281	77.119	0.283	1.155
Activated dendritic cell	ssGSEA	5.609	0.179	175.696	0.327	0.963
Natural killer T cell	ssGSEA	0.262	0.016	4.235	0.346	0.889
Natural killer cell	ssGSEA	0.216	0.006	7.423	0.396	0.721
Effector memeory CD4 T cell	ssGSEA	0.199	0.004	9.256	0.41	0.68
MDSC	ssGSEA	0.383	0.026	5.558	0.482	0.494
Gamma delta T cell	ssGSEA	0.688	0.218	2.174	0.524	0.406
Neutrophil	ssGSEA	1.465	0.239	8.999	0.68	0.17
Activated B cell	ssGSEA	0.715	0.097	5.25	0.741	0.109
Plasmacytoid dendritic cell	ssGSEA	0.604	0.011	34.476	0.807	0.06
CD56bright natural killer cell	ssGSEA	1.261	0.071	22.49	0.875	0.025
Activated CD8 T cell	ssGSEA	0.85	0.072	10.022	0.898	0.017
Central memory CD4 T cell	ssGSEA	1.103	0.067	18.287	0.945	0.005
Immature B cell	ssGSEA	1.018	0.181	5.727	0.984	0

## Sheet: Table S3
Table S3: The normalized enrichment scores for the 28 immune cell types among 1487 HCC patients.
	JZR_ZR85_U133A	JZR_ZR9_U133A	JZR_CHC016_U133A	JZR_CHC18_U133A	JZR_ZR79_U133A	JZR_CHC60_U133A	JZR_CHC81_U133A	JZR_CHC107_U133A	JZR_CHC121_U133A	JZR_CHC124_U133A	JZR_ZR86_U133A	JZR_CHC154_U133A	JZR_CHC155_U133A_2	JZR_CHC164_U133A	JZR_CHC168_U133A	JZR_CHC170_U133A	JZR_ZR1_U133A	JZR_ZR2_U133A	JZR_ZR4_U133A	JZR_ZR5_U133A	JZR_ZR87_U133A	JZR_ZR88_U133A	JZR_ZR82_U133A	JZR_ZR17_U133A	JZR_ZR80_U133A	JZR_ZR18_U133A	JZR_ZR21_U133A	JZR_ZR89_U133A	JZR_ZR24_U133A	JZR_ZR25_U133A	JZR_ZR26_U133A	JZR_ZR90_U133A	JZR_ZR84_U133A	JZR_ZR92_U133A	JZR_ZR31_U133A	JZR_ZR32_U133A	JZR_ZR36_U133A	JZR_ZR43_U133A_1	JZR_ZR44_U133A	JZR_ZR47_U133A	JZR_ZR50_U133A	JZR_ZR81_U133A	JZR_ZR53_U133A	JZR_ZR54_U133A	JZR_ZR56_U133A	JZR_ZR58_U133A	JZR_ZR59_U133A	JZR_ZR61_U133A	JZR_ZR62_U133A
Activated B cell	-0.203443	-0.263581	-0.0477471	-0.182425	-0.0805007	-0.107389	-0.174015	-0.148138	-0.150493	-0.155083	-0.166679	-0.0959354	-0.150064	-0.172232	-0.161505	-0.130788	-0.150441	-0.198992	-0.133104	-0.0917592	-0.240427	-0.0755796	-0.216624	-0.0703789	-0.170612	-0.169605	-0.139805	-0.216004	-0.23195	-0.164065	-0.159803	-0.198283	-0.148211	-0.146938	-0.180523	-0.142835	-0.202511	-0.204264	-0.0219582	-0.159586	-0.120699	-0.189474	-0.133497	-0.145835	-0.099015	-0.11583	-0.00118472	-0.125277	-0.182249
Activated CD4 T cell	0.0395263	-0.0113321	0.0758879	0.0231332	0.00774061	-0.00327279	-0.0307919	0.0311313	0.0216007	0.0217386	-0.0376979	-0.0228555	0.00927981	3.33279e-05	0.0229788	0.0585029	-0.0318371	0.0690629	-0.0124051	0.135473	0.0447479	0.0135792	0.00343548	0.0229448	0.0527753	0.00220533	-0.0104998	0.0216463	0.0640987	-0.0407185	0.0568693	0.0187718	-0.00470642	0.0295992	-0.00493397	0.132614	0.0472703	0.0248536	-0.0132276	0.0674423	0.0284674	0.00979321	0.0179755	-0.00109558	0.00506116	0.0212733	0.0912459	-0.0367219	0.0405084
Activated CD8 T cell	0.0917175	0.08594	0.172052	0.0633902	0.187338	0.135298	0.116138	0.159045	0.163752	0.154228	0.0772671	0.0924971	0.132358	0.100018	0.0660027	0.142325	0.0783055	0.0898814	0.155219	0.215591	0.108752	0.145688	0.0812132	0.173227	0.108916	0.114138	0.14999	0.141661	0.0745328	0.0970518	0.112658	0.10514	0.163539	0.115251	0.107809	0.147914	0.135576	0.0877789	0.156126	0.10579	0.133167	0.0927217	0.135696	0.126738	0.150064	0.100027	0.198782	0.110144	0.115345
Activated dendritic cell	0.108301	0.103082	0.116468	0.0956278	0.0590786	0.127475	0.133375	0.122223	0.0982827	0.121457	0.0456588	0.0873431	0.0997361	0.109463	0.0969811	0.111596	0.108731	0.128475	0.105879	0.111187	0.12222	0.140578	0.0379904	0.133116	0.119616	0.151457	0.144485	0.0903521	0.113298	0.100361	0.138601	0.129422	0.108141	0.126454	0.0739264	0.176232	0.109616	0.122622	0.127053	0.134573	0.102371	0.113237	0.130836	0.134984	0.124034	0.0953695	0.102943	0.0905331	0.110131
CD56bright natural killer cell	0.0975461	0.0668526	0.116011	0.0852925	0.0575559	0.0529929	0.094465	0.0557723	0.0670534	0.0870315	0.0743039	0.113107	0.111946	0.103934	0.121345	0.0361018	0.0892204	0.0669907	0.10338	0.118288	0.105946	0.0904679	0.0597618	0.0593001	0.107024	0.0839224	0.0741746	0.0737751	0.100747	0.0859996	0.0940922	0.0581264	0.124821	0.113964	0.0831113	0.103189	0.112004	0.115084	0.084296	0.0790885	0.0904611	0.0738253	0.0684871	0.0708731	0.0701843	0.0863844	0.069276	0.106132	0.0861001
CD56dim natural killer cell	0.138202	0.102176	0.134114	0.128284	0.131709	0.137258	0.137604	0.149428	0.115971	0.128136	0.0934947	0.107042	0.119072	0.158089	0.111131	0.0925672	0.127603	0.125755	0.123912	0.0864516	0.152442	0.0624346	0.113426	0.120196	0.10001	0.12766	0.14326	0.118526	0.131525	0.112974	0.133074	0.130724	0.153198	0.159508	0.0982401	0.131943	0.103576	0.129363	0.105823	0.125817	0.130625	0.147397	0.102725	0.148243	0.12553	0.108498	0.104992	0.133593	0.144429
Central memory CD4 T cell	0.145009	0.134781	0.161312	0.154862	0.163373	0.165252	0.173515	0.160529	0.163454	0.167797	0.175127	0.140346	0.167108	0.169901	0.148443	0.173008	0.153421	0.163091	0.179769	0.134248	0.147017	0.141355	0.146609	0.214862	0.164788	0.18149	0.161948	0.16643	0.162578	0.159594	0.172454	0.179136	0.162146	0.201336	0.158243	0.209037	0.150047	0.168991	0.148589	0.145744	0.174772	0.170778	0.159958	0.160603	0.170143	0.158436	0.169082	0.138158	0.18215
Central memory CD8 T cell	0.118321	0.0799549	0.0885208	0.0956466	0.119721	0.0882591	0.0980818	0.143197	0.0923594	0.129155	0.110956	0.0953045	0.113157	0.0724518	0.0754866	0.107214	0.111193	0.139931	0.124117	0.093328	0.1343	0.0900635	0.0958052	0.13272	0.129291	0.0952985	0.109677	0.0805086	0.107704	0.116211	0.11986	0.0791319	0.114507	0.100214	0.0820508	0.11761	0.0945596	0.0773133	0.0967236	0.0954838	0.0913419	0.140933	0.0822935	0.144506	0.113611	0.118868	0.111238	0.0606012	0.0839452
Effector memeory CD4 T cell	-0.0321335	0.0151772	0.00835979	0.00427893	-0.00478067	-0.0209163	0.00711805	0.0101852	-0.00276579	-0.000338844	-0.022405	-0.00998895	0.0265845	0.0137728	0.00900564	-0.0141645	-0.0171688	0.0431285	0.0193737	0.0149834	-0.0105721	-0.0012773	0.0236356	0.0404526	0.0125781	-0.00708338	0.0154796	-0.0118572	0.0344242	-0.0147332	0.0480272	-0.0244203	-0.00197698	-0.00828543	0.0029567	0.0422148	0.0120861	0.0177344	0.00456241	0.0433879	0.00302003	0.027714	0.0167699	-0.0109727	0.0190461	0.015293	0.00345462	0.00915036	-0.0170759
Effector memeory CD8 T cell	0.0858961	0.0214631	0.118578	0.0482513	0.089684	0.0914805	0.107101	0.134958	0.0882666	0.129041	0.0170443	0.0772248	0.0790129	0.0630313	0.118676	0.0966681	0.0782158	0.081685	0.13278	0.158185	0.0945186	0.0940714	0.00996064	0.126841	0.0908858	0.0977719	0.10273	0.0404656	0.119986	0.0575931	0.0876795	0.106561	0.133318	0.0965103	0.0679891	0.121683	0.0507227	0.0812391	0.126882	0.0814502	0.0980817	0.0846654	0.133716	0.111713	0.122098	0.0329354	0.154539	0.0521655	0.0684661
Eosinophil	-0.11835	-0.14341	-0.097586	-0.141262	-0.130311	-0.11672	-0.120533	-0.102646	-0.118337	-0.109762	-0.109823	-0.0925414	-0.130302	-0.117767	-0.109834	-0.12625	-0.115779	-0.0977629	-0.111413	-0.0892222	-0.105673	-0.0720433	-0.152704	-0.119586	-0.091406	-0.128154	-0.159384	-0.0958408	-0.134619	-0.113159	-0.115755	-0.182414	-0.0772696	-0.137351	-0.129789	-0.126689	-0.160243	-0.131365	-0.102611	-0.130811	-0.0935928	-0.0885854	-0.0788824	-0.0943478	-0.139515	-0.0945964	-0.0872948	-0.062022	-0.104602
Gamma delta T cell	-0.0492603	-0.142662	-0.101734	-0.0959327	-0.0533652	-0.05372	-0.084772	-0.152394	-0.0477179	0.00409771	-0.0321772	-0.0262007	-0.0151253	-0.0358865	-0.141021	-0.0331096	-0.0791612	-0.103715	0.0262624	-0.0305337	-0.069072	0.0343302	-0.0428139	-0.0308288	-0.115724	-0.0650285	-0.0261198	-0.0623205	-0.179378	-0.0487962	-0.0819712	-0.0786329	-0.00775986	-0.103298	-0.0644643	-0.0859913	-0.0301333	-0.0535548	-0.0214511	-0.0621206	-0.11014	-0.066515	-0.000172871	-0.0445872	0.0328009	-0.0575628	-0.0240264	-0.0213046	-0.0820787
Immature B cell	0.071118	0.0740642	0.136386	0.00917718	0.123241	0.0635347	0.121043	0.149	0.129194	0.105384	0.137098	0.0964439	0.139155	0.0632094	0.0784006	0.0938842	0.0985362	0.135685	0.172811	0.137176	0.157256	0.127636	0.131604	0.103698	0.15858	0.106219	0.124075	0.0887103	0.0952913	0.130836	0.207212	0.133228	0.101987	0.188406	0.0744466	0.14334	0.0684735	0.134472	0.073202	0.0770877	0.16477	0.198621	0.151267	0.0886923	0.142201	0.131153	0.128901	0.13086	0.0746026
Immature dendritic cell	0.196813	0.207869	0.208739	0.208942	0.210592	0.193317	0.213732	0.212405	0.21443	0.212692	0.212058	0.212767	0.201592	0.213718	0.221165	0.206281	0.200737	0.214688	0.199511	0.200236	0.214971	0.207682	0.215871	0.216363	0.218083	0.211766	0.218882	0.217777	0.211414	0.213838	0.218067	0.217324	0.210506	0.217964	0.197825	0.235815	0.217555	0.209624	0.216647	0.21564	0.194485	0.20992	0.214875	0.220913	0.206917	0.204701	0.221911	0.21482	0.194666
Macrophage	0.0559614	0.0458422	0.0294763	0.0422223	0.10011	0.091316	0.0624303	0.0455851	0.0609019	0.0594891	0.0271668	0.0588438	0.0765274	0.0593476	0.0572245	0.0559959	0.0737012	0.0677717	0.0820762	0.0484923	0.0558286	0.0979191	0.0169297	0.105402	0.0731503	0.0497683	0.0739099	0.0223331	0.0664721	0.0413476	0.0792158	0.0617518	0.0407842	0.0558397	0.0333572	0.107535	0.0476942	0.0771519	0.0781925	0.0426455	0.0880842	0.0499396	0.0677071	0.0862866	0.123716	0.0821859	0.0594648	0.0438548	0.094668
Mast cell	-0.0254241	-0.061404	0.0398404	-0.0803085	0.0499453	0.0296248	-0.0651465	0.0415529	-0.0398796	0.0338953	-0.0519552	-0.0228155	0.00458433	-0.0197162	-0.0635912	-0.013342	-0.0820191	-0.063472	-0.0374222	0.0432842	-0.00566528	0.0363081	-0.0843203	0.081498	-0.0543342	-0.0317164	-0.0297154	-0.0715731	-0.0272766	-0.0038342	-0.0156667	-0.0490026	-0.0141162	0.0139169	-0.0689172	0.0532791	0.0202474	-0.0510105	-0.0320109	-0.0139095	-0.00902495	-0.0682602	0.00679739	-0.0473431	-0.00344336	-0.0878273	-0.0269309	0.0238302	-0.0150138
MDSC	0.0693404	-0.000691669	0.0922546	-9.36345e-05	0.0719798	0.0766537	0.0540357	0.173835	0.0279589	0.115664	0.00862908	0.0931456	0.0357326	-0.00468245	0.0091652	0.083851	0.0546993	0.102815	0.0742196	0.148026	0.104644	0.106305	-0.00690666	0.168331	0.122032	0.0839541	0.0728865	0.0352107	0.110933	0.0618411	0.121239	0.0368769	0.0886979	0.106279	0.0228076	0.12712	0.143738	0.0837556	0.103916	0.0556043	0.118606	0.0531121	0.0849752	0.134659	0.114543	0.0111364	0.143099	0.0142203	0.0849365
Memory B cell	0.0122381	0.0960014	0.0793256	0.0710412	0.0754308	0.0307707	0.0639794	0.047294	0.0762153	0.0375957	0.0763004	0.0464439	0.0244179	0.0765995	0.0677409	0.0612303	0.0224573	0.0575722	0.0200708	0.0518839	0.0340202	0.051783	0.105415	0.0211465	0.0353588	0.0218239	0.033968	0.0619327	0.0845656	0.0194174	0.0360906	0.0364448	0.0160374	0.0569037	0.0770684	0.0736468	0.0789267	0.0783446	0.0686304	0.0950116	0.0445983	0.0230128	0.0546649	0.0527523	0.0426915	0.0330176	0.0451844	0.0254288	0.0796847
Monocyte	0.289788	0.255151	0.251848	0.260849	0.235845	0.276818	0.283279	0.264173	0.233661	0.293953	0.253947	0.274865	0.256302	0.246885	0.268366	0.267286	0.286772	0.297517	0.258399	0.267927	0.289678	0.274276	0.260506	0.294048	0.28204	0.25795	0.260575	0.270203	0.26182	0.244659	0.295994	0.279687	0.279701	0.292911	0.262277	0.26939	0.286625	0.306612	0.253321	0.253573	0.290727	0.25587	0.272851	0.264407	0.285129	0.252572	0.281482	0.26366	0.284192
Natural killer cell	0.175579	0.138963	0.152999	0.175716	0.167196	0.17306	0.18278	0.19146	0.165056	0.179094	0.134544	0.179098	0.167394	0.180891	0.124431	0.149023	0.177472	0.171616	0.167205	0.139541	0.156091	0.121426	0.106874	0.184169	0.152248	0.189471	0.183985	0.160066	0.1723	0.169495	0.185323	0.168051	0.169326	0.198316	0.159658	0.160021	0.129688	0.145932	0.138949	0.147871	0.152292	0.171278	0.123215	0.187205	0.167745	0.135805	0.110706	0.140524	0.184593
Natural killer T cell	-0.013282	-0.0502547	-0.0264217	-0.0827368	-0.0539252	-0.0245495	-0.0718991	-0.030095	-0.0457671	-0.0338385	-0.0831902	-0.0505743	-0.0356222	-0.0590356	-0.079189	-0.0263622	-0.0479972	-0.0130273	-0.00931978	-0.0301012	-0.00337592	0.0215477	-0.0549189	0.0257113	0.00904024	-0.0187915	-0.0183005	-0.0829393	-0.0426447	-0.0445847	-0.057683	-0.0330562	0.00141679	-0.00863289	-0.0486304	0.0596327	-0.038652	-0.0657822	0.0037036	-0.0275703	-0.0380184	0.0039318	-0.0179512	-0.0174255	-9.89316e-05	-0.0656565	-0.0205643	-0.0563194	0.00222581
Neutrophil	-0.0217804	-0.0586192	-0.00253578	-0.039104	-0.0144099	-0.0460811	0.0497385	-0.0209173	-0.0212574	-0.026862	-0.0601396	-0.0235645	-0.0170799	-0.058022	-0.0883671	-0.0294572	0.0717813	0.0212581	-0.033019	-0.0806782	-0.0696796	0.00988365	-0.0992824	-0.0417811	-0.0328699	-0.0251033	0.0270769	0.0193189	0.0177182	-0.0467108	-0.0921542	-0.038373	-0.0682535	-0.0545347	-0.0473731	-0.0276654	-0.0435899	-0.0342759	-0.055228	0.0204247	-0.0141949	-0.0489889	-0.0597698	0.0166223	-0.00334911	-0.0528166	-0.0686314	-0.0495928	0.0188176
Plasmacytoid dendritic cell	0.102111	0.143872	0.136168	0.144597	0.0825822	0.128815	0.14685	0.162619	0.158192	0.126098	0.086615	0.127009	0.123492	0.120544	0.150497	0.117684	0.151746	0.161079	0.135459	0.121046	0.12992	0.106084	0.145258	0.1473	0.139654	0.134976	0.131595	0.166606	0.152872	0.0952788	0.139527	0.155256	0.150467	0.142691	0.125752	0.175455	0.142495	0.145575	0.116319	0.155704	0.13937	0.125394	0.122444	0.126391	0.127844	0.113886	0.149687	0.129625	0.153195
Regulatory T cell	-0.0703683	-0.0812437	-0.00247335	-0.109235	0.0274564	-0.021482	-0.0755234	-0.0463551	-0.00658765	0.0109487	-0.0770774	-0.00769799	-0.042297	-0.0378189	-0.0946773	-0.0421692	-0.0854536	-0.114923	-0.0611043	0.0438919	-0.11304	-0.003083	-0.11128	-0.0377532	-0.0704197	-0.0828302	-0.0184755	-0.0644135	-0.132778	-0.068251	-0.0667801	-0.0604472	-0.0446168	-0.0593311	-0.0891137	-0.0551298	-0.028673	-0.0679745	0.0190753	-0.0804511	-0.0618844	-0.0768027	-0.0267348	-0.0445592	-0.0367213	-0.062186	0.0379553	-0.0536273	-0.0841289
T follicular helper cell	-0.106367	-0.115421	-0.133873	-0.100432	-0.119587	-0.0563347	-0.126361	-0.106152	-0.160497	-0.0921699	-0.101278	-0.0999325	-0.102291	-0.0953655	-0.102238	-0.0930679	-0.111867	-0.0391421	-0.0899934	-0.0676758	-0.0988215	-0.0961328	-0.112946	-0.115668	-0.0950129	-0.109552	-0.0962629	-0.10958	-0.113417	-0.106535	-0.0882272	-0.097259	-0.0516463	-0.0890586	-0.0834249	-0.109047	-0.103852	-0.08442	-0.0880646	-0.0876338	-0.136945	-0.128444	-0.107994	-0.107192	-0.104033	-0.103562	-0.0877819	-0.0982787	-0.0633017
Type 1 T helper cell	-0.128236	-0.129548	-0.110635	-0.105136	-0.0887894	-0.0798109	-0.143978	-0.063153	-0.0929294	-0.116182	-0.100234	-0.0979077	-0.0836079	-0.0964238	-0.0580785	-0.0669548	-0.0635959	-0.0876413	-0.0807182	0.00501874	-0.123339	-0.0852579	-0.0771927	-0.10784	-0.101967	-0.132969	-0.106962	-0.15423	-0.122403	-0.0889981	-0.138992	-0.156867	-0.0463839	-0.0848853	-0.120136	-0.0955174	-0.0854655	-0.097598	-0.0483161	-0.118373	-0.121495	-0.0851913	-0.0795427	-0.152761	-0.099768	-0.0945744	-0.0209294	-0.050168	-0.140709
Type 17 T helper cell	0.195199	0.200137	0.179698	0.0286694	0.267353	0.217284	0.193416	0.127846	0.149657	0.229081	0.170645	0.207133	0.149246	0.201235	0.0901235	0.0868313	0.1262	0.223045	0.169959	0.120576	0.0835391	0.190123	0.185185	0.106996	0.0687243	0.129355	0.206722	0.234568	0.141427	0.189163	0.237723	0.251166	0.177915	0.135117	0.233608	-0.135802	0.0668038	0.110288	0.223045	0.0333333	0.147737	0.28107	0.124005	0.107545	0.0242798	0.228395	0.183951	0.251578	0.0828532
Type 2 T helper cell	-0.147624	-0.10465	-0.0676132	-0.100736	-0.134055	-0.124833	-0.14117	-0.141496	-0.115782	-0.078339	-0.112382	-0.132027	-0.138747	-0.133562	-0.161731	-0.0563211	-0.17989	-0.117478	-0.136884	-0.10487	-0.0686177	-0.121843	-0.0672689	-0.149116	-0.125284	-0.16036	-0.141348	-0.0911906	-0.0685772	-0.164215	-0.116568	-0.111806	-0.159355	-0.0936515	-0.100637	-0.0760878	-0.105741	-0.100515	-0.136801	-0.0578496	-0.144339	-0.132633	-0.127044	-0.151996	-0.13965	-0.090224	-0.110573	-0.135218	-0.0794207
[truncated: 1,438 more columns]

## Sheet: Table S4
Table S4: Details about the Immune cell pairs (ICPs).
Immune cell pair	Immune cell a	Immune cell b	log_rank_p	fwer
P242	Eosinophil	Type 2 T helper cell	5.86753e-13	2.19446e-10
P239	Eosinophil	T follicular helper cell	1.86207e-12	6.96413e-10
P372	Regulatory T cell	Type 2 T helper cell	1.2711e-09	4.75391e-07
P49	Activated CD4 T cell	Regulatory T cell	6.12855e-08	2.29208e-05
P258	Gamma delta T cell	Type 2 T helper cell	8.77636e-08	3.28236e-05
P212	Effector memeory CD8 T cell	Macrophage	9.97738e-08	3.73154e-05
P84	Activated dendritic cell	Effector memeory CD8 T cell	1.19179e-07	4.45729e-05
P255	Gamma delta T cell	T follicular helper cell	1.48681e-07	5.56065e-05
P129	CD56dim natural killer cell	Effector memeory CD8 T cell	6.79999e-07	0.00025432
P170	Central memory CD8 T cell	Effector memeory CD8 T cell	7.48989e-07	0.000280122
P256	Gamma delta T cell	Type 1 T helper cell	9.43542e-07	0.000352885
P54	Activated CD8 T cell	Activated dendritic cell	9.94e-07	0.000371756
P91	Activated dendritic cell	MDSC	1.01967e-06	0.000381358
P377	Type 1 T helper cell	Type 2 T helper cell	1.24487e-06	0.00046558
P107	CD56bright natural killer cell	Effector memeory CD8 T cell	2.20108e-06	0.000823204
P56	Activated CD8 T cell	CD56dim natural killer cell	2.45918e-06	0.000919734
P252	Gamma delta T cell	Neutrophil	2.51314e-06	0.000939916
P55	Activated CD8 T cell	CD56bright natural killer cell	2.73947e-06	0.00102456
P87	Activated dendritic cell	Immature B cell	3.10866e-06	0.00116264
P240	Eosinophil	Type 1 T helper cell	3.39196e-06	0.00126859
P58	Activated CD8 T cell	Central memory CD8 T cell	5.79347e-06	0.00216676
P220	Effector memeory CD8 T cell	Plasmacytoid dendritic cell	6.54564e-06	0.00244807
P73	Activated CD8 T cell	Plasmacytoid dendritic cell	8.40311e-06	0.00314276
P251	Gamma delta T cell	Natural killer T cell	9.85253e-06	0.00368485
P245	Gamma delta T cell	Macrophage	1.095e-05	0.0040953
P153	Central memory CD4 T cell	Immature B cell	1.20826e-05	0.0045189
P57	Activated CD8 T cell	Central memory CD4 T cell	1.58598e-05	0.00593158
P246	Gamma delta T cell	Mast cell	1.81228e-05	0.00677794
P259	Immature B cell	Immature dendritic cell	1.82836e-05	0.00683807
P369	Regulatory T cell	T follicular helper cell	2.74079e-05	0.0102505
P370	Regulatory T cell	Type 1 T helper cell	3.41846e-05	0.012785
P150	Central memory CD4 T cell	Effector memeory CD8 T cell	3.82927e-05	0.0143215
P132	CD56dim natural killer cell	Immature B cell	4.2859e-05	0.0160293
P191	Effector memeory CD4 T cell	Gamma delta T cell	4.85959e-05	0.0181749
P160	Central memory CD4 T cell	Natural killer cell	5.01908e-05	0.0187714
P34	Activated CD4 T cell	Effector memeory CD4 T cell	7.47956e-05	0.0279735
P28	Activated CD4 T cell	Activated CD8 T cell	9.99046e-05	0.0373643
P37	Activated CD4 T cell	Gamma delta T cell	0.000104783	0.0391889
P254	Gamma delta T cell	Regulatory T cell	0.000205074	0.0766976
P42	Activated CD4 T cell	MDSC	0.000208015	0.0777975
P177	Central memory CD8 T cell	MDSC	0.000215834	0.0807219
P279	Immature dendritic cell	Natural killer cell	0.000221748	0.0829338
P353	Natural killer T cell	Regulatory T cell	0.000243226	0.0909666
P318	MDSC	Plasmacytoid dendritic cell	0.000243943	0.0912346
P36	Activated CD4 T cell	Eosinophil	0.000283238	0.105931
P27	Activated B cell	Type 2 T helper cell	0.000299649	0.112069
P236	Eosinophil	Neutrophil	0.000314862	0.117759
P235	Eosinophil	Natural killer T cell	0.000458839	0.171606
P157	Central memory CD4 T cell	MDSC	0.000484673	0.181268
P308	Mast cell	Regulatory T cell	0.000488295	0.182622
P71	Activated CD8 T cell	Natural killer T cell	0.000507743	0.189896
P268	Immature B cell	Plasmacytoid dendritic cell	0.000537129	0.200886
P136	CD56dim natural killer cell	MDSC	0.000551301	0.206187
P114	CD56bright natural killer cell	MDSC	0.000563687	0.210819
P248	Gamma delta T cell	Memory B cell	0.000598773	0.223941
P148	Central memory CD4 T cell	Central memory CD8 T cell	0.000662564	0.247799
P35	Activated CD4 T cell	Effector memeory CD8 T cell	0.000784223	0.293299
P69	Activated CD8 T cell	Monocyte	0.000807501	0.302005
P226	Eosinophil	Gamma delta T cell	0.00083681	0.312967
P65	Activated CD8 T cell	Macrophage	0.000839018	0.313793
P289	Macrophage	MDSC	0.000853435	0.319185
P217	Effector memeory CD8 T cell	Natural killer cell	0.000863533	0.322961
P137	CD56dim natural killer cell	Memory B cell	0.000886178	0.331431
P109	CD56bright natural killer cell	Gamma delta T cell	0.000961418	0.359571
P172	Central memory CD8 T cell	Gamma delta T cell	0.00102596	0.38371
P38	Activated CD4 T cell	Immature B cell	0.00103197	0.385957
P11	Activated B cell	Gamma delta T cell	0.0010784	0.403321
P345	Natural killer cell	Plasmacytoid dendritic cell	0.00109898	0.411018
P104	CD56bright natural killer cell	Central memory CD4 T cell	0.00121356	0.453872
P126	CD56dim natural killer cell	Central memory CD4 T cell	0.00130334	0.48745
P373	T follicular helper cell	Type 1 T helper cell	0.00166036	0.620973
P232	Eosinophil	Memory B cell	0.0018852	0.705063
P215	Effector memeory CD8 T cell	Memory B cell	0.00199601	0.746509
P86	Activated dendritic cell	Gamma delta T cell	0.00229849	0.859636
P296	Macrophage	Regulatory T cell	0.00232177	0.868342
P211	Effector memeory CD8 T cell	Immature dendritic cell	0.00235663	0.881379
P24	Activated B cell	T follicular helper cell	0.00240188	0.898302
P163	Central memory CD4 T cell	Plasmacytoid dendritic cell	0.00250426	0.936592
P106	CD56bright natural killer cell	Effector memeory CD4 T cell	0.00251297	0.939849
P1	Activated B cell	Activated CD4 T cell	0.0614021	1
P2	Activated B cell	Activated CD8 T cell	0.782607	1
P3	Activated B cell	Activated dendritic cell	0.00933256	1
P4	Activated B cell	CD56bright natural killer cell	0.186244	1
P5	Activated B cell	CD56dim natural killer cell	0.508005	1
P6	Activated B cell	Central memory CD4 T cell	0.153218	1
P7	Activated B cell	Central memory CD8 T cell	0.956574	1
P8	Activated B cell	Effector memeory CD4 T cell	0.00666216	1
P9	Activated B cell	Effector memeory CD8 T cell	0.653664	1
P10	Activated B cell	Eosinophil	0.873532	1
P12	Activated B cell	Immature B cell	0.257021	1
P13	Activated B cell	Immature dendritic cell	0.113433	1
P14	Activated B cell	Macrophage	0.215246	1
P15	Activated B cell	Mast cell	0.00644767	1
P16	Activated B cell	MDSC	0.0539557	1
P17	Activated B cell	Memory B cell	0.0252846	1
P19	Activated B cell	Natural killer cell	0.164456	1
P20	Activated B cell	Natural killer T cell	0.00488179	1
P21	Activated B cell	Neutrophil	0.0298931	1
P22	Activated B cell	Plasmacytoid dendritic cell	0.0930404	1
P23	Activated B cell	Regulatory T cell	0.390602	1
P25	Activated B cell	Type 1 T helper cell	0.00648655	1
P26	Activated B cell	Type 17 T helper cell	0.902902	1
P29	Activated CD4 T cell	Activated dendritic cell	0.915735	1
P30	Activated CD4 T cell	CD56bright natural killer cell	0.207915	1
P31	Activated CD4 T cell	CD56dim natural killer cell	0.658047	1
P32	Activated CD4 T cell	Central memory CD4 T cell	0.0920753	1
P33	Activated CD4 T cell	Central memory CD8 T cell	0.741863	1
P39	Activated CD4 T cell	Immature dendritic cell	0.391464	1
P40	Activated CD4 T cell	Macrophage	0.171648	1
P41	Activated CD4 T cell	Mast cell	0.181593	1
P43	Activated CD4 T cell	Memory B cell	0.51888	1
P44	Activated CD4 T cell	Monocyte	0.0319553	1
P45	Activated CD4 T cell	Natural killer cell	0.341902	1
P46	Activated CD4 T cell	Natural killer T cell	0.00589359	1
P47	Activated CD4 T cell	Neutrophil	0.0781941	1
P48	Activated CD4 T cell	Plasmacytoid dendritic cell	0.0399387	1
P50	Activated CD4 T cell	T follicular helper cell	0.0213149	1
P51	Activated CD4 T cell	Type 1 T helper cell	0.0136335	1
P52	Activated CD4 T cell	Type 17 T helper cell	0.879345	1
P53	Activated CD4 T cell	Type 2 T helper cell	0.555467	1
P59	Activated CD8 T cell	Effector memeory CD4 T cell	0.0309508	1
P60	Activated CD8 T cell	Effector memeory CD8 T cell	0.596855	1
P61	Activated CD8 T cell	Eosinophil	0.148797	1
P62	Activated CD8 T cell	Gamma delta T cell	0.0374992	1
P63	Activated CD8 T cell	Immature B cell	0.771648	1
P64	Activated CD8 T cell	Immature dendritic cell	0.0167275	1
P66	Activated CD8 T cell	Mast cell	0.732544	1
P67	Activated CD8 T cell	MDSC	0.459624	1
P68	Activated CD8 T cell	Memory B cell	0.00445704	1
P70	Activated CD8 T cell	Natural killer cell	0.00849425	1
P72	Activated CD8 T cell	Neutrophil	0.549476	1
P74	Activated CD8 T cell	Regulatory T cell	0.336534	1
P75	Activated CD8 T cell	T follicular helper cell	0.0112421	1
P76	Activated CD8 T cell	Type 1 T helper cell	0.0571996	1
P77	Activated CD8 T cell	Type 17 T helper cell	0.950398	1
P78	Activated CD8 T cell	Type 2 T helper cell	0.0400117	1
P79	Activated dendritic cell	CD56bright natural killer cell	0.294161	1
P80	Activated dendritic cell	CD56dim natural killer cell	0.259668	1
P81	Activated dendritic cell	Central memory CD4 T cell	0.0224451	1
P82	Activated dendritic cell	Central memory CD8 T cell	0.542578	1
P83	Activated dendritic cell	Effector memeory CD4 T cell	0.185831	1
P85	Activated dendritic cell	Eosinophil	0.0154341	1
P88	Activated dendritic cell	Immature dendritic cell	0.144974	1
P89	Activated dendritic cell	Macrophage	0.067856	1
P90	Activated dendritic cell	Mast cell	0.0300226	1
P92	Activated dendritic cell	Memory B cell	0.128766	1
P93	Activated dendritic cell	Monocyte	0.587846	1
P94	Activated dendritic cell	Natural killer cell	0.182267	1
P95	Activated dendritic cell	Natural killer T cell	0.189387	1
P96	Activated dendritic cell	Neutrophil	0.0836378	1
P97	Activated dendritic cell	Plasmacytoid dendritic cell	0.455009	1
P98	Activated dendritic cell	Regulatory T cell	0.00546052	1
P99	Activated dendritic cell	T follicular helper cell	0.245882	1
P100	Activated dendritic cell	Type 1 T helper cell	0.863395	1
P101	Activated dendritic cell	Type 17 T helper cell	0.184109	1
P102	Activated dendritic cell	Type 2 T helper cell	0.515342	1
P103	CD56bright natural killer cell	CD56dim natural killer cell	0.16898	1
P105	CD56bright natural killer cell	Central memory CD8 T cell	0.316257	1
P108	CD56bright natural killer cell	Eosinophil	0.00972568	1
P110	CD56bright natural killer cell	Immature B cell	0.06544	1
P111	CD56bright natural killer cell	Immature dendritic cell	0.138333	1
P112	CD56bright natural killer cell	Macrophage	0.0455041	1
P113	CD56bright natural killer cell	Mast cell	0.00794493	1
P115	CD56bright natural killer cell	Memory B cell	0.186633	1
P116	CD56bright natural killer cell	Monocyte	0.255445	1
P117	CD56bright natural killer cell	Natural killer cell	0.530794	1
P118	CD56bright natural killer cell	Natural killer T cell	0.0236994	1
P119	CD56bright natural killer cell	Neutrophil	0.0403817	1
P120	CD56bright natural killer cell	Plasmacytoid dendritic cell	0.334734	1
P121	CD56bright natural killer cell	Regulatory T cell	0.0171581	1
P122	CD56bright natural killer cell	T follicular helper cell	0.310436	1
P123	CD56bright natural killer cell	Type 1 T helper cell	0.0416008	1
P124	CD56bright natural killer cell	Type 17 T helper cell	0.286807	1
P125	CD56bright natural killer cell	Type 2 T helper cell	0.558111	1
P127	CD56dim natural killer cell	Central memory CD8 T cell	0.682527	1
P128	CD56dim natural killer cell	Effector memeory CD4 T cell	0.0528167	1
P130	CD56dim natural killer cell	Eosinophil	0.456951	1
P131	CD56dim natural killer cell	Gamma delta T cell	0.0143899	1
P133	CD56dim natural killer cell	Immature dendritic cell	0.990961	1
P134	CD56dim natural killer cell	Macrophage	0.0619534	1
P135	CD56dim natural killer cell	Mast cell	0.613278	1
P138	CD56dim natural killer cell	Monocyte	0.735447	1
P139	CD56dim natural killer cell	Natural killer cell	0.0705212	1
P140	CD56dim natural killer cell	Natural killer T cell	0.775984	1
P141	CD56dim natural killer cell	Neutrophil	0.0540458	1
P142	CD56dim natural killer cell	Plasmacytoid dendritic cell	0.742356	1
P143	CD56dim natural killer cell	Regulatory T cell	0.135461	1
P144	CD56dim natural killer cell	T follicular helper cell	0.558465	1
P145	CD56dim natural killer cell	Type 1 T helper cell	0.618146	1
P146	CD56dim natural killer cell	Type 17 T helper cell	0.121439	1
P147	CD56dim natural killer cell	Type 2 T helper cell	0.63902	1
P149	Central memory CD4 T cell	Effector memeory CD4 T cell	0.0229669	1
P151	Central memory CD4 T cell	Eosinophil	0.0156045	1
P152	Central memory CD4 T cell	Gamma delta T cell	0.00569395	1
P154	Central memory CD4 T cell	Immature dendritic cell	0.0260504	1
P155	Central memory CD4 T cell	Macrophage	0.0665098	1
P156	Central memory CD4 T cell	Mast cell	0.166806	1
P158	Central memory CD4 T cell	Memory B cell	0.0678985	1
P159	Central memory CD4 T cell	Monocyte	0.146905	1
P161	Central memory CD4 T cell	Natural killer T cell	0.135401	1
P162	Central memory CD4 T cell	Neutrophil	0.125565	1
P164	Central memory CD4 T cell	Regulatory T cell	0.0812521	1
P165	Central memory CD4 T cell	T follicular helper cell	0.820357	1
P166	Central memory CD4 T cell	Type 1 T helper cell	0.0106659	1
P167	Central memory CD4 T cell	Type 17 T helper cell	0.0664415	1
P168	Central memory CD4 T cell	Type 2 T helper cell	0.55634	1
P169	Central memory CD8 T cell	Effector memeory CD4 T cell	0.0527402	1
P171	Central memory CD8 T cell	Eosinophil	0.282682	1
P173	Central memory CD8 T cell	Immature B cell	0.0353164	1
P174	Central memory CD8 T cell	Immature dendritic cell	0.324141	1
P175	Central memory CD8 T cell	Macrophage	0.0166899	1
P176	Central memory CD8 T cell	Mast cell	0.193716	1
P178	Central memory CD8 T cell	Memory B cell	0.00631267	1
P179	Central memory CD8 T cell	Monocyte	0.425498	1
P180	Central memory CD8 T cell	Natural killer cell	0.0798792	1
P181	Central memory CD8 T cell	Natural killer T cell	0.195325	1
P182	Central memory CD8 T cell	Neutrophil	0.0853001	1
P183	Central memory CD8 T cell	Plasmacytoid dendritic cell	0.14628	1
P184	Central memory CD8 T cell	Regulatory T cell	0.0699846	1
P185	Central memory CD8 T cell	T follicular helper cell	0.498353	1
P186	Central memory CD8 T cell	Type 1 T helper cell	0.553921	1
P187	Central memory CD8 T cell	Type 17 T helper cell	0.256548	1
P188	Central memory CD8 T cell	Type 2 T helper cell	0.353349	1
P189	Effector memeory CD4 T cell	Effector memeory CD8 T cell	0.232247	1
P190	Effector memeory CD4 T cell	Eosinophil	0.270205	1
P192	Effector memeory CD4 T cell	Immature B cell	0.236699	1
P193	Effector memeory CD4 T cell	Immature dendritic cell	0.755381	1
P194	Effector memeory CD4 T cell	Macrophage	0.317076	1
P195	Effector memeory CD4 T cell	Mast cell	0.925033	1
P196	Effector memeory CD4 T cell	MDSC	0.881521	1
P197	Effector memeory CD4 T cell	Memory B cell	0.0957919	1
P198	Effector memeory CD4 T cell	Monocyte	0.430644	1
P199	Effector memeory CD4 T cell	Natural killer cell	0.256846	1
P200	Effector memeory CD4 T cell	Natural killer T cell	0.474766	1
P201	Effector memeory CD4 T cell	Neutrophil	0.240297	1
P202	Effector memeory CD4 T cell	Plasmacytoid dendritic cell	0.0684954	1
P203	Effector memeory CD4 T cell	Regulatory T cell	0.0239577	1
P204	Effector memeory CD4 T cell	T follicular helper cell	0.877387	1
P205	Effector memeory CD4 T cell	Type 1 T helper cell	0.268423	1
P206	Effector memeory CD4 T cell	Type 17 T helper cell	0.950341	1
P207	Effector memeory CD4 T cell	Type 2 T helper cell	0.244764	1
P208	Effector memeory CD8 T cell	Eosinophil	0.516472	1
P209	Effector memeory CD8 T cell	Gamma delta T cell	0.127688	1
P210	Effector memeory CD8 T cell	Immature B cell	0.667354	1
P213	Effector memeory CD8 T cell	Mast cell	0.248381	1
P214	Effector memeory CD8 T cell	MDSC	0.259288	1
P216	Effector memeory CD8 T cell	Monocyte	0.0148017	1
P218	Effector memeory CD8 T cell	Natural killer T cell	0.0792559	1
P219	Effector memeory CD8 T cell	Neutrophil	0.0241355	1
P221	Effector memeory CD8 T cell	Regulatory T cell	0.151688	1
P222	Effector memeory CD8 T cell	T follicular helper cell	0.496035	1
P223	Effector memeory CD8 T cell	Type 1 T helper cell	0.450691	1
P224	Effector memeory CD8 T cell	Type 17 T helper cell	0.895508	1
P225	Effector memeory CD8 T cell	Type 2 T helper cell	0.123281	1
P227	Eosinophil	Immature B cell	0.0608203	1
P228	Eosinophil	Immature dendritic cell	0.63044	1
P229	Eosinophil	Macrophage	0.108578	1
P230	Eosinophil	Mast cell	0.00881368	1
P231	Eosinophil	MDSC	0.0608946	1
P234	Eosinophil	Natural killer cell	0.886616	1
P237	Eosinophil	Plasmacytoid dendritic cell	0.0276183	1
P238	Eosinophil	Regulatory T cell	0.997152	1
P241	Eosinophil	Type 17 T helper cell	0.761594	1
P243	Gamma delta T cell	Immature B cell	0.10632	1
P244	Gamma delta T cell	Immature dendritic cell	0.130204	1
P247	Gamma delta T cell	MDSC	0.221827	1
P249	Gamma delta T cell	Monocyte	0.0248777	1
P250	Gamma delta T cell	Natural killer cell	0.0664783	1
P253	Gamma delta T cell	Plasmacytoid dendritic cell	0.0297822	1
P257	Gamma delta T cell	Type 17 T helper cell	0.541842	1
P260	Immature B cell	Macrophage	0.548916	1
P261	Immature B cell	Mast cell	0.721453	1
P262	Immature B cell	MDSC	0.903199	1
P263	Immature B cell	Memory B cell	0.133661	1
P264	Immature B cell	Monocyte	0.0128046	1
P265	Immature B cell	Natural killer cell	0.0090713	1
P266	Immature B cell	Natural killer T cell	0.761298	1
P267	Immature B cell	Neutrophil	0.952824	1
P269	Immature B cell	Regulatory T cell	0.0754969	1
P270	Immature B cell	T follicular helper cell	0.335103	1
P271	Immature B cell	Type 1 T helper cell	0.47189	1
P272	Immature B cell	Type 17 T helper cell	0.667666	1
P273	Immature B cell	Type 2 T helper cell	0.206465	1
P274	Immature dendritic cell	Macrophage	0.306589	1
P275	Immature dendritic cell	Mast cell	0.687047	1
P276	Immature dendritic cell	MDSC	0.00733341	1
P277	Immature dendritic cell	Memory B cell	0.303981	1
P278	Immature dendritic cell	Monocyte	0.340491	1
P280	Immature dendritic cell	Natural killer T cell	0.248987	1
P281	Immature dendritic cell	Neutrophil	0.995347	1
P282	Immature dendritic cell	Plasmacytoid dendritic cell	0.219962	1
P283	Immature dendritic cell	Regulatory T cell	0.0715875	1
P284	Immature dendritic cell	T follicular helper cell	0.482457	1
P285	Immature dendritic cell	Type 1 T helper cell	0.77613	1
P286	Immature dendritic cell	Type 17 T helper cell	0.222518	1
P287	Immature dendritic cell	Type 2 T helper cell	0.77613	1
P288	Macrophage	Mast cell	0.146427	1
P290	Macrophage	Memory B cell	0.901174	1
P291	Macrophage	Monocyte	0.92187	1
P292	Macrophage	Natural killer cell	0.83803	1
P293	Macrophage	Natural killer T cell	0.40505	1
P294	Macrophage	Neutrophil	0.219758	1
P295	Macrophage	Plasmacytoid dendritic cell	0.178555	1
P297	Macrophage	T follicular helper cell	0.815232	1
P298	Macrophage	Type 1 T helper cell	0.782049	1
P299	Macrophage	Type 17 T helper cell	0.637946	1
P300	Macrophage	Type 2 T helper cell	0.27816	1
P301	Mast cell	MDSC	0.284029	1
P302	Mast cell	Memory B cell	0.0257932	1
P303	Mast cell	Monocyte	0.441332	1
P304	Mast cell	Natural killer cell	0.820027	1
P305	Mast cell	Natural killer T cell	0.0271673	1
P306	Mast cell	Neutrophil	0.44234	1
P307	Mast cell	Plasmacytoid dendritic cell	0.272218	1
P309	Mast cell	T follicular helper cell	0.879059	1
P310	Mast cell	Type 1 T helper cell	0.51286	1
P311	Mast cell	Type 17 T helper cell	0.931771	1
P312	Mast cell	Type 2 T helper cell	0.0445935	1
P313	MDSC	Memory B cell	0.00495986	1
P314	MDSC	Monocyte	0.0197169	1
P315	MDSC	Natural killer cell	0.0283638	1
P316	MDSC	Natural killer T cell	0.00806625	1
P317	MDSC	Neutrophil	0.757278	1
P319	MDSC	Regulatory T cell	0.488864	1
P320	MDSC	T follicular helper cell	0.477297	1
P321	MDSC	Type 1 T helper cell	0.908743	1
P322	MDSC	Type 17 T helper cell	0.998999	1
P323	MDSC	Type 2 T helper cell	0.411817	1
P324	Memory B cell	Monocyte	0.501438	1
P325	Memory B cell	Natural killer cell	0.208342	1
P326	Memory B cell	Natural killer T cell	0.0901572	1
P327	Memory B cell	Neutrophil	0.252817	1
P328	Memory B cell	Plasmacytoid dendritic cell	0.0927979	1
P329	Memory B cell	Regulatory T cell	0.00362892	1
P330	Memory B cell	T follicular helper cell	0.140242	1
P331	Memory B cell	Type 1 T helper cell	0.00691008	1
P332	Memory B cell	Type 17 T helper cell	0.783758	1
P333	Memory B cell	Type 2 T helper cell	0.818957	1
P334	Monocyte	Natural killer cell	0.520534	1
P335	Monocyte	Natural killer T cell	0.384716	1
P336	Monocyte	Neutrophil	0.745773	1
P337	Monocyte	Plasmacytoid dendritic cell	0.095677	1
P338	Monocyte	Regulatory T cell	0.557601	1
P340	Monocyte	Type 1 T helper cell	0.731136	1
P341	Monocyte	Type 17 T helper cell	0.00493107	1
P343	Natural killer cell	Natural killer T cell	0.203807	1
P344	Natural killer cell	Neutrophil	0.747474	1
P346	Natural killer cell	Regulatory T cell	0.204883	1
P347	Natural killer cell	T follicular helper cell	0.306227	1
P348	Natural killer cell	Type 1 T helper cell	0.74182	1
P349	Natural killer cell	Type 17 T helper cell	0.519646	1
P350	Natural killer cell	Type 2 T helper cell	0.754919	1
P351	Natural killer T cell	Neutrophil	0.49295	1
P352	Natural killer T cell	Plasmacytoid dendritic cell	0.179036	1
P354	Natural killer T cell	T follicular helper cell	0.468741	1
P355	Natural killer T cell	Type 1 T helper cell	0.014493	1
P356	Natural killer T cell	Type 17 T helper cell	0.822512	1
P357	Natural killer T cell	Type 2 T helper cell	0.440531	1
P358	Neutrophil	Plasmacytoid dendritic cell	0.066044	1
P359	Neutrophil	Regulatory T cell	0.0188695	1
P360	Neutrophil	T follicular helper cell	0.081786	1
P361	Neutrophil	Type 1 T helper cell	0.710466	1
P362	Neutrophil	Type 17 T helper cell	0.910696	1
P363	Neutrophil	Type 2 T helper cell	0.00716132	1
P364	Plasmacytoid dendritic cell	Regulatory T cell	0.00499233	1
P365	Plasmacytoid dendritic cell	T follicular helper cell	0.712082	1
P366	Plasmacytoid dendritic cell	Type 1 T helper cell	0.75969	1
P367	Plasmacytoid dendritic cell	Type 17 T helper cell	0.243808	1
P368	Plasmacytoid dendritic cell	Type 2 T helper cell	0.650529	1
P371	Regulatory T cell	Type 17 T helper cell	0.933091	1
P374	T follicular helper cell	Type 17 T helper cell	0.824487	1
P375	T follicular helper cell	Type 2 T helper cell	0.231612	1
P376	Type 1 T helper cell	Type 17 T helper cell	0.775788	1
P378	Type 17 T helper cell	Type 2 T helper cell	0.856022	1

## Sheet: Table S5
Table S5: Model information about the ICRPI.
Immune cell pair	Immune cell a	Immune cell b	Coefficient	Pvalue
P34	Activated CD4 T cell	Effector memeory CD4 T cell	-0.351818	0.019494
P54	Activated CD8 T cell	Activated dendritic cell	0.289088	0.0759164
P87	Activated dendritic cell	Immature B cell	-0.268317	0.0969408
P212	Effector memeory CD8 T cell	Macrophage	0.649663	3.00752e-05
P239	Eosinophil	T follicular helper cell	0.579777	0.000425403

## Sheet: Table S6
Table S6: ICRPI score, clinical information, and pathological features for the 1340 LIHC patients.
Sample ID	Types	futime	fustat	Age	Gender	TNMstaging	pathologic_M	pathologic_N	pathologic_T	Metastasis	Intrahepatic_metastasis	Vascular_invasion	ICRPIscore	ICRPI group
GSM1310623	Training	2.30137	0	NA	2	NA	NA	NA	NA	NA	NA	NA	0.436119	low
GSM1310628	Training	1.80822	0	NA	1	NA	NA	NA	NA	NA	NA	NA	0.436119	low
GSM1310629	Training	0.575342	0	NA	1	NA	NA	NA	NA	NA	NA	NA	0.436119	low
GSM1310634	Training	2.05479	0	NA	1	NA	NA	NA	NA	NA	NA	NA	0.436119	low
GSM1310636	Training	1.15068	0	NA	1	NA	NA	NA	NA	NA	NA	NA	0.436119	low
GSM1310638	Training	2.05479	0	NA	1	NA	NA	NA	NA	NA	NA	NA	0.436119	low
GSM362950	Training	4.72603	0	1	1	1	NA	NA	NA	NA	NA	NA	0.436119	low
GSM362976	Training	5.50685	0	1	1	1	NA	NA	NA	NA	NA	NA	0.436119	low
GSM362986	Training	5.30137	0	1	1	2	NA	NA	NA	NA	NA	NA	0.436119	low
GSM363011	Training	1.44658	1	1	1	2	NA	NA	NA	NA	NA	NA	0.436119	low
GSM363012	Training	0.369863	1	1	1	1	NA	NA	NA	NA	NA	NA	0.436119	low
GSM363014	Training	4.98904	0	1	1	1	NA	NA	NA	NA	NA	NA	0.436119	low
GSM363036	Training	2.68767	1	2	1	2	NA	NA	NA	NA	NA	NA	0.436119	low
GSM363053	Training	4.68493	0	1	2	1	NA	NA	NA	NA	NA	NA	0.436119	low
GSM363069	Training	1.11781	1	1	1	3	NA	NA	NA	NA	NA	NA	0.436119	low
GSM363084	Training	5.14521	0	2	1	1	NA	NA	NA	NA	NA	NA	0.436119	low
GSM363087	Training	4.43836	0	1	1	1	NA	NA	NA	NA	NA	NA	0.436119	low
GSM363107	Training	0.575342	1	2	2	1	NA	NA	NA	NA	NA	NA	0.436119	low
GSM363126	Training	4.89041	0	2	1	3	NA	NA	NA	NA	NA	NA	0.436119	low
GSM363144	Training	4.2	0	2	1	1	NA	NA	NA	NA	NA	NA	0.436119	low
GSM363146	Training	4.51233	0	1	1	3	NA	NA	NA	NA	NA	NA	0.436119	low
GSM363148	Training	4.30685	0	1	1	2	NA	NA	NA	NA	NA	NA	0.436119	low
GSM363188	Training	4.70959	0	1	1	2	NA	NA	NA	NA	NA	NA	0.436119	low
GSM363204	Training	1.1589	1	1	1	3	NA	NA	NA	NA	NA	NA	0.436119	low
GSM363205	Training	4.76712	0	2	1	1	NA	NA	NA	NA	NA	NA	0.436119	low
GSM363215	Training	1.52877	0	1	1	1	NA	NA	NA	NA	NA	NA	0.436119	low
GSM363247	Training	4.34795	0	1	1	1	NA	NA	NA	NA	NA	NA	0.436119	low
GSM363272	Training	4.6274	0	2	1	2	NA	NA	NA	NA	NA	NA	0.436119	low
GSM363309	Training	4.35616	1	1	1	2	NA	NA	NA	NA	NA	NA	0.436119	low
GSM363311	Training	1.56164	0	2	1	2	NA	NA	NA	NA	NA	NA	0.436119	low
GSM363317	Training	5.16164	0	1	1	1	NA	NA	NA	NA	NA	NA	0.436119	low
GSM363327	Training	4.93973	0	1	1	1	NA	NA	NA	NA	NA	NA	0.436119	low
GSM1310571	Training	3.61644	0	NA	1	NA	NA	NA	NA	NA	NA	NA	0.436119	low
GSM363339	Training	5.37534	0	1	2	2	NA	NA	NA	NA	NA	NA	0.436119	low
GSM363343	Training	5.35068	0	1	2	1	NA	NA	NA	NA	NA	NA	0.436119	low
GSM1310572	Training	0.246575	0	NA	1	NA	NA	NA	NA	NA	NA	NA	0.436119	low
GSM363360	Training	4.38082	0	2	1	1	NA	NA	NA	NA	NA	NA	0.436119	low
GSM363366	Training	4.29863	0	2	1	1	NA	NA	NA	NA	NA	NA	0.436119	low
GSM363444	Training	0.6	1	1	1	NA	NA	NA	NA	NA	NA	NA	0.436119	low
JZR_CHC154_U133A	Training	4.93151	0	2	2	NA	NA	NA	NA	NA	NA	NA	0.436119	low
GSM1310583	Training	1.06849	0	NA	1	NA	NA	NA	NA	NA	NA	NA	0.436119	low
GSM1310588	Training	1.47945	0	NA	1	NA	NA	NA	NA	NA	NA	NA	0.436119	low
GSM1310589	Training	3.61644	0	NA	2	NA	NA	NA	NA	NA	NA	NA	0.436119	low
GSM1310592	Training	0.739726	0	NA	1	NA	NA	NA	NA	NA	NA	NA	0.436119	low
GSM1310601	Training	1.64384	0	NA	1	NA	NA	NA	NA	NA	NA	NA	0.436119	low
GSM1310606	Training	2.87671	0	NA	1	NA	NA	NA	NA	NA	NA	NA	0.436119	low
GSM1310608	Training	2.87671	0	NA	1	NA	NA	NA	NA	NA	NA	NA	0.436119	low
GSM1310615	Training	2.46575	0	NA	1	NA	NA	NA	NA	NA	NA	NA	0.436119	low
HDV_10A_S33	Training	3.44932	0	1	2	NA	NA	NA	NA	NA	NA	NA	0.436119	low
HDV_14A_S39	Training	2.13151	1	1	2	NA	NA	NA	NA	NA	NA	NA	0.436119	low
DO23527	Training	2.87671	0	2	1	1	NA	NA	NA	NA	NA	NA	0.436119	low
DO23528	Training	2.79452	0	1	2	2	NA	NA	NA	NA	NA	NA	0.436119	low
DO23531	Training	2.46575	0	2	2	3	NA	NA	NA	NA	NA	NA	0.436119	low
DO23532	Training	2.63014	0	2	2	1	NA	NA	NA	NA	NA	NA	0.436119	low
DO23534	Training	2.30137	0	1	1	2	NA	NA	NA	NA	NA	NA	0.436119	low
DO23536	Training	2.54795	0	1	1	2	NA	NA	NA	NA	NA	NA	0.436119	low
DO23542	Training	2.63014	0	2	1	3	NA	NA	NA	NA	NA	NA	0.436119	low
HDV_16A_S58	Training	3.50411	0	2	2	3	NA	NA	NA	NA	NA	NA	0.436119	low
DO23547	Training	2.79452	0	2	1	1	NA	NA	NA	NA	NA	NA	0.436119	low
DO23548	Training	2.30137	0	2	2	1	NA	NA	NA	NA	NA	NA	0.436119	low
DO45094	Training	4.52055	0	2	1	3	NA	NA	NA	NA	NA	NA	0.436119	low
DO45101	Training	4.60274	0	1	1	2	NA	NA	NA	NA	NA	NA	0.436119	low
DO45201	Training	2.46575	0	1	1	1	NA	NA	NA	NA	NA	NA	0.436119	low
DO45215	Training	3.20548	0	2	1	2	NA	NA	NA	NA	NA	NA	0.436119	low
DO45243	Training	2.54795	0	2	2	3	NA	NA	NA	NA	NA	NA	0.436119	low
DO45247	Training	0.575342	0	1	2	2	NA	NA	NA	NA	NA	NA	0.436119	low
DO45255	Training	1.9726	0	2	1	3	NA	NA	NA	NA	NA	NA	0.436119	low
HDV_28A_S48	Training	1.16986	1	1	2	2	NA	NA	NA	NA	NA	NA	0.436119	low
DO48679	Training	3.28767	0	2	1	2	NA	NA	NA	NA	NA	NA	0.436119	low
DO48693	Training	2.46575	0	2	1	2	NA	NA	NA	NA	NA	NA	0.436119	low
DO48697	Training	2.21918	1	1	2	2	NA	NA	NA	NA	NA	NA	0.436119	low
DO48715	Training	1.89041	1	1	2	2	NA	NA	NA	NA	NA	NA	0.436119	low
DO48759	Training	1.9726	0	2	1	3	NA	NA	NA	NA	NA	NA	0.436119	low
HDV_33A_S68	Training	3.27671	0	1	2	2	NA	NA	NA	NA	NA	NA	0.436119	low
DO50808	Training	1.56164	0	2	1	2	NA	NA	NA	NA	NA	NA	0.436119	low
DO50813	Training	1.15068	0	1	1	2	NA	NA	NA	NA	NA	NA	0.436119	low
DO50818	Training	1.39726	0	2	1	2	NA	NA	NA	NA	NA	NA	0.436119	low
DO50857	Training	0.575342	0	2	1	2	NA	NA	NA	NA	NA	NA	0.436119	low
TCGA_2Y_A9H3_01A	Training	4.15342	0	1	1	2	MX	NX	T2	NA	NA	NA	0.436119	low
HDV_4A_S23	Training	3.41096	0	1	2	NA	NA	NA	NA	NA	NA	NA	0.436119	low
HDV_51A_S7	Training	2.94795	0	2	2	3	NA	NA	NA	NA	NA	NA	0.436119	low
HDV_56A_S51	Training	3.07123	0	1	1	1	NA	NA	NA	NA	NA	NA	0.436119	low
TG1_007	Training	7.47945	0	1	1	2	NA	NA	NA	NA	NA	NA	0.436119	low
TG1_009	Training	6.90411	0	1	1	1	NA	NA	NA	NA	NA	NA	0.436119	low
GSM362970	Training	5.53151	0	1	1	1	NA	NA	NA	NA	NA	NA	0.57034	low
GSM363070	Training	4.68493	0	1	1	NA	NA	NA	NA	NA	NA	NA	0.57034	low
GSM363291	Training	4.11781	1	1	1	1	NA	NA	NA	NA	NA	NA	0.57034	low
GSM363297	Training	0.246575	0	1	2	3	NA	NA	NA	NA	NA	NA	0.57034	low
GSM363352	Training	1.33151	1	1	1	2	NA	NA	NA	NA	NA	NA	0.57034	low
GSM1310587	Training	3.36986	0	NA	1	NA	NA	NA	NA	NA	NA	NA	0.57034	low
TG2_032	Training	6.9863	0	1	1	4	NA	NA	NA	NA	NA	NA	0.57034	low
TG2_037	Training	7.06849	0	2	1	3	NA	NA	NA	NA	NA	NA	0.57034	low
DO45149	Training	3.45205	0	2	2	2	NA	NA	NA	NA	NA	NA	0.57034	low
DO45239	Training	2.38356	0	1	1	2	NA	NA	NA	NA	NA	NA	0.57034	low
DO45241	Training	2.9589	0	1	1	1	NA	NA	NA	NA	NA	NA	0.57034	low
DO50800	Training	1.39726	0	2	1	2	NA	NA	NA	NA	NA	NA	0.57034	low
DO50839	Training	0.90411	0	1	2	3	NA	NA	NA	NA	NA	NA	0.57034	low
DO50855	Training	1.56164	0	1	1	2	NA	NA	NA	NA	NA	NA	0.57034	low
TCGA_DD_AADQ_01A	Training	1.19452	0	1	1	2	M0	N0	T2	NA	NA	NA	0.57034	low
TCGA_LG_A9QD_01A	Training	1.00274	0	2	1	4	M0	N0	T3a	NA	NA	NA	0.57034	low
TCGA_BD_A2L6_01A	Training	3.73425	0	2	1	NA	MX	NX	T2	NA	NA	NA	0.57034	low
GSM2011301	Training	0.0690411	0	2	1	1	NA	NA	NA	NA	NA	NA	0.58231	low
GSM363037	Training	5.03014	0	1	1	1	NA	NA	NA	NA	NA	NA	0.58231	low
GSM363121	Training	4.20822	0	1	1	3	NA	NA	NA	NA	NA	NA	0.58231	low
GSM363264	Training	1.46301	1	1	1	3	NA	NA	NA	NA	NA	NA	0.58231	low
GSM1310580	Training	1.89041	0	NA	1	NA	NA	NA	NA	NA	NA	NA	0.58231	low
GSM1310599	Training	0.246575	0	NA	1	NA	NA	NA	NA	NA	NA	NA	0.58231	low
DO23525	Training	2.87671	0	2	1	4	NA	NA	NA	NA	NA	NA	0.58231	low
DO23529	Training	2.54795	0	2	1	4	NA	NA	NA	NA	NA	NA	0.58231	low
DO23538	Training	1.23288	0	2	1	2	NA	NA	NA	NA	NA	NA	0.58231	low
DO23539	Training	3.0411	0	2	1	1	NA	NA	NA	NA	NA	NA	0.58231	low
DO23551	Training	0.410959	1	2	1	3	NA	NA	NA	NA	NA	NA	0.58231	low
DO45113	Training	4.27397	0	1	1	3	NA	NA	NA	NA	NA	NA	0.58231	low
DO45133	Training	1.80822	1	1	1	3	NA	NA	NA	NA	NA	NA	0.58231	low
DO45137	Training	3.61644	0	1	1	1	NA	NA	NA	NA	NA	NA	0.58231	low
DO45161	Training	1.47945	1	2	1	2	NA	NA	NA	NA	NA	NA	0.58231	low
DO45175	Training	3.12329	0	2	1	2	NA	NA	NA	NA	NA	NA	0.58231	low
DO45207	Training	2.87671	0	2	1	1	NA	NA	NA	NA	NA	NA	0.58231	low
HDV_24A_S45	Training	3.49041	0	2	1	2	NA	NA	NA	NA	NA	NA	0.58231	low
DO45235	Training	2.46575	0	2	2	1	NA	NA	NA	NA	NA	NA	0.58231	low
DO48677	Training	3.12329	0	1	1	3	NA	NA	NA	NA	NA	NA	0.58231	low
DO48721	Training	2.46575	0	1	2	1	NA	NA	NA	NA	NA	NA	0.58231	low
DO48746	Training	1.56164	0	2	1	3	NA	NA	NA	NA	NA	NA	0.58231	low
DO50774	Training	1.9726	0	2	2	2	NA	NA	NA	NA	NA	NA	0.58231	low
DO50822	Training	1.39726	0	2	1	2	NA	NA	NA	NA	NA	NA	0.58231	low
DO50859	Training	0.493151	0	2	1	2	NA	NA	NA	NA	NA	NA	0.58231	low
TCGA_EP_A12J_01A	Training	1.56164	0	1	1	1	MX	NX	T1	NA	NA	NA	0.58231	low
TG1_017r	Training	2.74e-09	0	1	1	2	NA	NA	NA	NA	NA	NA	0.58231	low
GSM1310626	Training	3.45205	0	NA	1	NA	NA	NA	NA	NA	NA	NA	0.620008	low
GSM1310627	Training	2.05479	0	NA	1	NA	NA	NA	NA	NA	NA	NA	0.620008	low
GSM1310630	Training	0.328767	0	NA	2	NA	NA	NA	NA	NA	NA	NA	0.620008	low
GSM1310640	Training	1.64384	0	NA	1	NA	NA	NA	NA	NA	NA	NA	0.620008	low
GSM1310646	Training	1.47945	0	NA	1	NA	NA	NA	NA	NA	NA	NA	0.620008	low
GSM1310650	Training	1.56164	0	NA	2	NA	NA	NA	NA	NA	NA	NA	0.620008	low
GSM362954	Training	0.452055	0	1	1	1	NA	NA	NA	NA	NA	NA	0.620008	low
GSM362958	Training	2.31781	1	1	1	2	NA	NA	NA	NA	NA	NA	0.620008	low
GSM362959	Training	0.780822	1	1	1	1	NA	NA	NA	NA	NA	NA	0.620008	low
GSM362978	Training	2.36712	1	1	1	1	NA	NA	NA	NA	NA	NA	0.620008	low
GSM363008	Training	4.8	0	1	2	2	NA	NA	NA	NA	NA	NA	0.620008	low
GSM363009	Training	4.8411	0	1	1	2	NA	NA	NA	NA	NA	NA	0.620008	low
GSM363038	Training	1.2411	1	1	1	2	NA	NA	NA	NA	NA	NA	0.620008	low
GSM363048	Training	1.66849	1	1	1	3	NA	NA	NA	NA	NA	NA	0.620008	low
GSM363049	Training	5.12877	0	1	1	1	NA	NA	NA	NA	NA	NA	0.620008	low
GSM363072	Training	0.854795	0	1	1	1	NA	NA	NA	NA	NA	NA	0.620008	low
GSM363074	Training	4.74247	0	1	1	2	NA	NA	NA	NA	NA	NA	0.620008	low
GSM363083	Training	4.38082	0	1	1	1	NA	NA	NA	NA	NA	NA	0.620008	low
GSM363108	Training	4.01096	0	1	1	2	NA	NA	NA	NA	NA	NA	0.620008	low
GSM363109	Training	4.53699	0	1	1	2	NA	NA	NA	NA	NA	NA	0.620008	low
GSM363115	Training	5.47397	0	2	1	1	NA	NA	NA	NA	NA	NA	0.620008	low
GSM363125	Training	1.35616	1	1	1	2	NA	NA	NA	NA	NA	NA	0.620008	low
GSM363145	Training	2.71233	1	1	1	1	NA	NA	NA	NA	NA	NA	0.620008	low
GSM363170	Training	4.38082	0	1	1	1	NA	NA	NA	NA	NA	NA	0.620008	low
GSM363174	Training	5.51507	0	1	1	2	NA	NA	NA	NA	NA	NA	0.620008	low
GSM363180	Training	3.87123	1	1	1	3	NA	NA	NA	NA	NA	NA	0.620008	low
GSM363196	Training	4.74247	0	1	1	1	NA	NA	NA	NA	NA	NA	0.620008	low
GSM363198	Training	4.7589	0	1	1	1	NA	NA	NA	NA	NA	NA	0.620008	low
GSM363202	Training	4.93151	0	1	1	1	NA	NA	NA	NA	NA	NA	0.620008	low
GSM363232	Training	4.7589	0	1	1	2	NA	NA	NA	NA	NA	NA	0.620008	low
GSM363239	Training	3.46849	1	1	1	2	NA	NA	NA	NA	NA	NA	0.620008	low
GSM363267	Training	3.93699	1	1	1	2	NA	NA	NA	NA	NA	NA	0.620008	low
GSM363275	Training	4.91507	0	2	2	3	NA	NA	NA	NA	NA	NA	0.620008	low
GSM363294	Training	5.14521	0	1	1	2	NA	NA	NA	NA	NA	NA	0.620008	low
GSM363313	Training	3.00822	0	2	1	2	NA	NA	NA	NA	NA	NA	0.620008	low
GSM363316	Training	4.49589	0	1	2	1	NA	NA	NA	NA	NA	NA	0.620008	low
GSM363329	Training	4.3726	0	1	1	1	NA	NA	NA	NA	NA	NA	0.620008	low
GSM363334	Training	2.74e-09	NA	NA	NA	NA	NA	NA	NA	NA	NA	NA	0.620008	low
GSM363337	Training	5.38356	0	1	2	1	NA	NA	NA	NA	NA	NA	0.620008	low
GSM363341	Training	5.37534	0	1	1	2	NA	NA	NA	NA	NA	NA	0.620008	low
GSM363355	Training	0.747945	1	1	1	2	NA	NA	NA	NA	NA	NA	0.620008	low
GSM363384	Training	4.2411	1	1	1	2	NA	NA	NA	NA	NA	NA	0.620008	low
GSM363391	Training	4.70959	0	1	1	2	NA	NA	NA	NA	NA	NA	0.620008	low
GSM1310575	Training	4.27397	0	NA	2	NA	NA	NA	NA	NA	NA	NA	0.620008	low
GSM363448	Training	4.24932	0	1	2	NA	NA	NA	NA	NA	NA	NA	0.620008	low
JZR_CHC016_U133A	Training	4.93151	0	1	2	NA	NA	NA	NA	NA	NA	NA	0.620008	low
JZR_CHC121_U133A	Training	2.74e-09	NA	2	1	NA	NA	NA	NA	NA	NA	NA	0.620008	low
JZR_ZR50_U133A	Training	2.74e-09	NA	1	2	NA	NA	NA	NA	NA	NA	NA	0.620008	low
JZR_ZR53_U133A	Training	2.74e-09	NA	1	1	NA	NA	NA	NA	NA	NA	NA	0.620008	low
JZR_ZR59_U133A	Training	3.20548	0	2	1	NA	NA	NA	NA	NA	NA	NA	0.620008	low
JZR_ZR66_U133A_2	Training	4.84932	0	2	1	NA	NA	NA	NA	NA	NA	NA	0.620008	low
GSM1310585	Training	1.39726	0	NA	1	NA	NA	NA	NA	NA	NA	NA	0.620008	low
GSM1310616	Training	2.46575	0	NA	1	NA	NA	NA	NA	NA	NA	NA	0.620008	low
GSM1310619	Training	0.657534	0	NA	1	NA	NA	NA	NA	NA	NA	NA	0.620008	low
TG2_026	Training	4.10959	0	1	1	1	NA	NA	NA	NA	NA	NA	0.620008	low
DO227801	Training	1.80822	0	2	2	1	NA	NA	NA	NA	NA	NA	0.620008	low
DO45095	Training	4.43836	0	2	1	2	NA	NA	NA	NA	NA	NA	0.620008	low
DO45115	Training	2.30137	0	2	1	2	NA	NA	NA	NA	NA	NA	0.620008	low
HDV_20A_S60	Training	2.84932	1	1	2	4	NA	NA	NA	NA	NA	NA	0.620008	low
DO45225	Training	2.87671	0	2	1	1	NA	NA	NA	NA	NA	NA	0.620008	low
HDV_25A_S62	Training	3.32877	0	2	1	3	NA	NA	NA	NA	NA	NA	0.620008	low
DO45265	Training	2.79452	0	2	1	3	NA	NA	NA	NA	NA	NA	0.620008	low
HDV_26A_S10	Training	3.36438	0	1	2	2	NA	NA	NA	NA	NA	NA	0.620008	low
DO45277	Training	1.64384	0	1	1	3	NA	NA	NA	NA	NA	NA	0.620008	low
DO50778	Training	1.72603	0	1	1	4	NA	NA	NA	NA	NA	NA	0.620008	low
DO50787	Training	1.31507	0	1	1	3	NA	NA	NA	NA	NA	NA	0.620008	low
DO50815	Training	0.410959	0	1	1	3	NA	NA	NA	NA	NA	NA	0.620008	low
TCGA_G3_AAV4_01A	Training	0.0739726	1	2	2	1	M0	N0	T1	NA	NA	NA	0.620008	low
TCGA_2Y_A9H1_01A	Training	3.36712	1	1	1	1	MX	NX	T1	NA	NA	NA	0.620008	low
HDV_44A_S61	Training	3.11233	0	1	1	2	NA	NA	NA	NA	NA	NA	0.620008	low
TCGA_G3_A5SK_01A	Training	2.03836	0	1	1	1	M0	NX	T1	NA	NA	NA	0.620008	low
HDV_5A_S24	Training	2.87945	1	1	1	NA	NA	NA	NA	NA	NA	NA	0.620008	low
TCGA_DD_AACI_01A	Training	4.43288	0	2	1	2	M0	N0	T2	NA	NA	NA	0.620008	low
TCGA_5R_AAAM_01A	Training	0.126027	1	2	2	2	M0	N0	T2	NA	NA	NA	0.620008	low
TCGA_DD_AADA_01A	Training	3.37808	0	2	2	1	M0	N0	T1	NA	NA	NA	0.620008	low
TCGA_BC_A10Y_01A	Training	1.94795	1	2	1	NA	MX	NX	T4	NA	NA	NA	0.620008	low
HDV_55A_S22	Training	1.87397	1	1	2	3	NA	NA	NA	NA	NA	NA	0.620008	low
TCGA_DD_AADN_01A	Training	2.46027	0	1	1	1	MX	NX	T1	NA	NA	NA	0.620008	low
TCGA_G3_AAUZ_01A	Training	1.31507	0	1	1	1	M0	N0	T1	NA	NA	NA	0.620008	low
HDV_62A_S36	Training	2.69863	0	1	1	2	NA	NA	NA	NA	NA	NA	0.620008	low
TCGA_K7_A6G5_01A	Training	1.40274	0	2	1	1	MX	N0	T1	NA	NA	NA	0.620008	low
HDV_64A_S43	Training	2.8411	0	2	1	2	NA	NA	NA	NA	NA	NA	0.620008	low
TCGA_DD_AAC9_01A	Training	0.950685	0	1	1	1	M0	N0	T1	NA	NA	NA	0.620008	low
TCGA_2Y_A9HB_01A	Training	0.712329	0	2	1	1	MX	NX	T1	NA	NA	NA	0.620008	low
HDV_7A_S28	Training	0.29863	1	1	2	3	NA	NA	NA	NA	NA	NA	0.620008	low
TG1_013	Training	5.58904	0	1	2	1	NA	NA	NA	NA	NA	NA	0.620008	low
TG2_014	Training	6.49315	0	1	1	1	NA	NA	NA	NA	NA	NA	0.620008	low
TG2_019	Training	6.73973	0	1	1	2	NA	NA	NA	NA	NA	NA	0.620008	low
TG2_035r	Training	2.74e-09	0	1	2	2	NA	NA	NA	NA	NA	NA	0.620008	low
GSM2011303	Training	2.98849	0	2	1	1	NA	NA	NA	NA	NA	NA	0.761523	low
GSM1310594	Training	3.12329	0	NA	1	NA	NA	NA	NA	NA	NA	NA	0.761523	low
TG2_036	Training	7.56164	0	1	1	2	NA	NA	NA	NA	NA	NA	0.761523	low
DO45092	Training	3.28767	1	1	1	4	NA	NA	NA	NA	NA	NA	0.761523	low
DO45097	Training	4.43836	0	2	1	3	NA	NA	NA	NA	NA	NA	0.761523	low
DO45119	Training	1.39726	1	2	1	3	NA	NA	NA	NA	NA	NA	0.761523	low
DO45163	Training	2.63014	0	2	1	2	NA	NA	NA	NA	NA	NA	0.761523	low
DO45165	Training	1.89041	0	2	1	2	NA	NA	NA	NA	NA	NA	0.761523	low
DO45171	Training	1.64384	0	1	1	3	NA	NA	NA	NA	NA	NA	0.761523	low
DO45179	Training	1.64384	0	2	2	2	NA	NA	NA	NA	NA	NA	0.761523	low
DO45189	Training	3.28767	0	2	2	2	NA	NA	NA	NA	NA	NA	0.761523	low
DO45197	Training	3.20548	0	1	1	2	NA	NA	NA	NA	NA	NA	0.761523	low
DO45297	Training	3.45205	1	1	2	4	NA	NA	NA	NA	NA	NA	0.761523	low
DO45299	Training	3.94521	0	2	2	1	NA	NA	NA	NA	NA	NA	0.761523	low
DO48706	Training	2.38356	0	2	1	2	NA	NA	NA	NA	NA	NA	0.761523	low
DO48723	Training	1.64384	0	2	1	1	NA	NA	NA	NA	NA	NA	0.761523	low
DO50798	Training	0.0821918	1	2	1	3	NA	NA	NA	NA	NA	NA	0.761523	low
DO50811	Training	1.23288	0	1	1	1	NA	NA	NA	NA	NA	NA	0.761523	low
HDV_40A_S14	Training	3.12055	0	2	2	NA	NA	NA	NA	NA	NA	NA	0.761523	low
TCGA_DD_A4NV_01A	Training	6.56986	0	1	1	4	M0	N0	T3	NA	NA	NA	0.761523	low
TCGA_DD_A73D_01A	Training	1.89863	0	2	2	2	MX	NX	T2	NA	NA	NA	0.761523	low
TCGA_DD_AACE_01A	Training	5.98356	0	1	1	1	M0	N0	T1	NA	NA	NA	0.761523	low
TCGA_WQ_AB4B_01A	Training	1.08219	0	1	1	2	M0	NX	T2	NA	NA	NA	0.761523	low
TCGA_DD_AAW3_01A	Training	4.47397	0	2	1	1	M0	N0	T1	NA	NA	NA	0.761523	low
HDV_60A_S27	Training	2.75616	0	1	1	2	NA	NA	NA	NA	NA	NA	0.761523	low
TCGA_DD_A11D_01A	Training	4.27397	1	1	2	1	M0	N0	T1	NA	NA	NA	0.761523	low
TCGA_CC_5259_01A	Training	0.684932	0	1	2	4	M0	N0	T4	NA	NA	NA	0.761523	low
TCGA_G3_A6UC_01A	Training	1.83836	0	2	1	4	M0	N0	T3b	NA	NA	NA	0.761523	low
TCGA_DD_AAEB_01A	Training	1.30959	0	1	1	1	M0	N0	T1	NA	NA	NA	0.761523	low
TCGA_DD_AAVP_01A	Training	7.53973	0	1	1	1	M0	N0	T1	NA	NA	NA	0.761523	low
TCGA_RC_A6M4_01A	Training	0.060274	0	2	2	4	MX	NX	T3	NA	NA	NA	0.761523	low
TCGA_G3_A5SL_01A	Training	1.70137	0	2	1	2	M0	NX	T2	NA	NA	NA	0.761523	low
TCGA_DD_A3A8_01A	Training	0.030137	1	2	1	2	M0	N0	T2	NA	NA	NA	0.761523	low
TCGA_NI_A8LF_01A	Training	2.18904	0	2	1	1	MX	NX	T1	NA	NA	NA	0.761523	low
GSM1310631	Training	2.46575	0	NA	1	NA	NA	NA	NA	NA	NA	NA	0.778751	low
GSM2011331	Training	2.62356	0	1	2	3	NA	NA	NA	NA	NA	NA	0.778751	low
GSM2011365	Training	0.0394521	0	1	1	2	NA	NA	NA	NA	NA	NA	0.778751	low
JZR_CHC155_U133A_2	Training	2.79452	1	1	1	NA	NA	NA	NA	NA	NA	NA	0.778751	low
JZR_ZR31_U133A	Training	4.84932	1	1	1	NA	NA	NA	NA	NA	NA	NA	0.778751	low
DO45105	Training	4.60274	0	1	1	1	NA	NA	NA	NA	NA	NA	0.778751	low
HDV_22A_S31	Training	3.36438	0	1	1	2	NA	NA	NA	NA	NA	NA	0.778751	low
DO45285	Training	1.31507	0	1	1	3	NA	NA	NA	NA	NA	NA	0.778751	low
TCGA_2Y_A9H6_01A	Training	0.978082	0	2	2	1	MX	NX	T1	NA	NA	NA	0.778751	low
HDV_50A_S3	Training	3.21644	0	1	1	2	NA	NA	NA	NA	NA	NA	0.778751	low
TCGA_2Y_A9H4_01A	Training	3.97808	0	2	1	1	MX	N0	T1	NA	NA	NA	0.778751	low
TCGA_DD_AAE7_01A	Training	1.76438	0	2	1	1	M0	N0	T1	NA	NA	NA	0.778751	low
TCGA_DD_A4NB_01A	Training	2.70959	0	1	1	1	M0	N0	T1	NA	NA	NA	0.778751	low
TG1_003	Training	8.38356	0	2	1	2	NA	NA	NA	NA	NA	NA	0.778751	low
GSM2011298	Training	2.06137	0	2	1	3	NA	NA	NA	NA	NA	NA	0.810823	low
GSM362965	Training	5.47397	0	1	1	2	NA	NA	NA	NA	NA	NA	0.810823	low
GSM363263	Training	0.246575	1	1	1	3	NA	NA	NA	NA	NA	NA	0.810823	low
TG3_023	Training	7.23288	0	2	2	3	NA	NA	NA	NA	NA	NA	0.810823	low
DO48747	Training	1.47945	0	1	1	3	NA	NA	NA	NA	NA	NA	0.810823	low
GSM2011328	Training	2.75178	0	1	1	1	NA	NA	NA	NA	NA	NA	0.82784	low
TG3_021	Training	3.61644	0	1	2	1	NA	NA	NA	NA	NA	NA	0.82784	low
DO23519	Training	1.72603	0	2	1	3	NA	NA	NA	NA	NA	NA	0.82784	low
DO45135	Training	3.86301	0	2	1	1	NA	NA	NA	NA	NA	NA	0.82784	low
DO45157	Training	5.42466	0	1	1	2	NA	NA	NA	NA	NA	NA	0.82784	low
DO45257	Training	2.21918	0	1	1	3	NA	NA	NA	NA	NA	NA	0.82784	low
DO48720	Training	1.56164	0	1	2	2	NA	NA	NA	NA	NA	NA	0.82784	low
DO48725	Training	2.13699	0	2	1	1	NA	NA	NA	NA	NA	NA	0.82784	low
DO48730	Training	1.72603	0	2	2	2	NA	NA	NA	NA	NA	NA	0.82784	low
DO48733	Training	1.64384	0	2	1	2	NA	NA	NA	NA	NA	NA	0.82784	low
DO48743	Training	1.56164	0	2	2	2	NA	NA	NA	NA	NA	NA	0.82784	low
DO50850	Training	1.9726	0	2	1	3	NA	NA	NA	NA	NA	NA	0.82784	low
TCGA_DD_AACG_01A	Training	1.28493	1	1	1	2	M0	N0	T2	NA	NA	NA	0.82784	low
TCGA_DD_AAEI_01A	Training	4.19452	0	2	1	1	M0	N0	T1	NA	NA	NA	0.82784	low
GSM1310622	Training	2.13699	0	NA	1	NA	NA	NA	NA	NA	NA	NA	0.835122	low
GSM1310637	Training	1.89041	0	NA	1	NA	NA	NA	NA	NA	NA	NA	0.835122	low
GSM1310642	Training	0.0821918	0	NA	1	NA	NA	NA	NA	NA	NA	NA	0.835122	low
GSM1310644	Training	0.90411	0	NA	1	NA	NA	NA	NA	NA	NA	NA	0.835122	low
GSM362952	Training	4.46301	0	1	1	1	NA	NA	NA	NA	NA	NA	0.835122	low
GSM362983	Training	5.27671	0	1	1	1	NA	NA	NA	NA	NA	NA	0.835122	low
GSM362992	Training	5.28493	0	1	2	1	NA	NA	NA	NA	NA	NA	0.835122	low
GSM362993	Training	0.312329	0	1	1	1	NA	NA	NA	NA	NA	NA	0.835122	low
GSM363030	Training	0.369863	1	1	1	3	NA	NA	NA	NA	NA	NA	0.835122	low
GSM363082	Training	4.68493	0	1	1	2	NA	NA	NA	NA	NA	NA	0.835122	low
GSM363127	Training	1.82466	1	1	1	2	NA	NA	NA	NA	NA	NA	0.835122	low
GSM363164	Training	4.53699	0	1	2	1	NA	NA	NA	NA	NA	NA	0.835122	low
GSM363192	Training	4.29041	0	1	1	1	NA	NA	NA	NA	NA	NA	0.835122	low
GSM363251	Training	1.61096	1	1	1	3	NA	NA	NA	NA	NA	NA	0.835122	low
GSM363269	Training	4.33151	1	1	1	1	NA	NA	NA	NA	NA	NA	0.835122	low
GSM363270	Training	1.75068	1	1	1	2	NA	NA	NA	NA	NA	NA	0.835122	low
GSM363292	Training	4.92329	0	1	1	1	NA	NA	NA	NA	NA	NA	0.835122	low
GSM363296	Training	2.26027	1	1	2	2	NA	NA	NA	NA	NA	NA	0.835122	low
GSM363357	Training	0.723288	1	1	2	2	NA	NA	NA	NA	NA	NA	0.835122	low
GSM363362	Training	0.476712	1	1	1	2	NA	NA	NA	NA	NA	NA	0.835122	low
GSM363424	Training	5.24384	0	1	1	NA	NA	NA	NA	NA	NA	NA	0.835122	low
GSM712532	Training	2.74e-09	NA	NA	NA	NA	NA	NA	NA	NA	NA	NA	0.835122	low
HDV_15A_S11	Training	3.61644	0	1	2	NA	NA	NA	NA	NA	NA	NA	0.835122	low
DO45167	Training	3.94521	1	2	1	2	NA	NA	NA	NA	NA	NA	0.835122	low
DO48674	Training	3.45205	0	2	1	2	NA	NA	NA	NA	NA	NA	0.835122	low
HDV_36A_S20	Training	3.30959	0	1	1	3	NA	NA	NA	NA	NA	NA	0.835122	low
HDV_45A_S63	Training	3.19726	0	2	2	3	NA	NA	NA	NA	NA	NA	0.835122	low
HDV_69A_S8	Training	2.48493	0	NA	NA	NA	NA	NA	NA	NA	NA	NA	0.835122	low
HDV_8A_S55	Training	3.56164	0	1	2	NA	NA	NA	NA	NA	NA	NA	0.835122	low
GSM2011316	Training	2.00219	0	2	1	1	NA	NA	NA	NA	NA	NA	1.01842	low
JZR_ZR44_U133A	Training	1.80822	1	2	1	NA	NA	NA	NA	NA	NA	NA	1.01842	low
TG2_029	Training	8.63014	0	2	1	3	NA	NA	NA	NA	NA	NA	1.01842	low
TG2_034	Training	8.30137	0	2	1	4	NA	NA	NA	NA	NA	NA	1.01842	low
TG3_005	Training	2.87671	1	2	2	1	NA	NA	NA	NA	NA	NA	1.01842	low
DO23526	Training	2.87671	0	2	1	3	NA	NA	NA	NA	NA	NA	1.01842	low
DO45103	Training	1.23288	0	1	1	3	NA	NA	NA	NA	NA	NA	1.01842	low
DO45147	Training	1.9726	1	1	1	2	NA	NA	NA	NA	NA	NA	1.01842	low
DO50791	Training	1.31507	1	2	2	1	NA	NA	NA	NA	NA	NA	1.01842	low
TCGA_DD_AACW_01A	Training	3.90137	0	1	1	1	M0	N0	T1	NA	NA	NA	1.01842	low
TCGA_MR_A520_01A	Training	0.627397	0	1	1	1	MX	NX	T1	NA	NA	NA	1.01842	low
TCGA_DD_A3A9_01A	Training	2.55068	1	1	2	4	M1	N0	T4	NA	NA	NA	1.01842	low
TCGA_G3_A7M5_01A	Training	1.22466	0	2	1	1	MX	NX	T1	NA	NA	NA	1.01842	low
TCGA_DD_A3A5_01A	Training	8.56164	1	2	2	3	M0	N0	T3	NA	NA	NA	1.01842	low
TCGA_DD_A73A_01A	Training	1.99452	0	2	1	1	M0	N0	T1	NA	NA	NA	1.01842	low
GSM2011287	Training	0.0394521	0	2	1	1	NA	NA	NA	NA	NA	NA	1.0398	low
GSM2011288	Training	0.483288	1	2	1	2	NA	NA	NA	NA	NA	NA	1.0398	low
GSM2011289	Training	0.966575	1	1	1	1	NA	NA	NA	NA	NA	NA	1.0398	low
GSM2011319	Training	0.877808	0	2	1	1	NA	NA	NA	NA	NA	NA	1.0398	low
GSM2011323	Training	0.542466	0	1	1	3	NA	NA	NA	NA	NA	NA	1.0398	low
GSM2011326	Training	0.147945	1	1	1	2	NA	NA	NA	NA	NA	NA	1.0398	low
GSM2011366	Training	0.384658	0	1	1	2	NA	NA	NA	NA	NA	NA	1.0398	low
GSM2011394	Training	0.0394521	0	2	2	1	NA	NA	NA	NA	NA	NA	1.0398	low
GSM3212476	Training	4.0274	0	1	1	2	NA	NA	NA	NA	NA	NA	1.0398	low
GSM3212489	Training	4.84932	0	1	1	2	NA	NA	NA	NA	NA	NA	1.0398	low
GSM1310576	Training	0.410959	0	NA	2	NA	NA	NA	NA	NA	NA	NA	1.0398	low
GSM1310582	Training	3.45205	0	NA	1	NA	NA	NA	NA	NA	NA	NA	1.0398	low
TCGA_FV_A3R3_01A	Training	1.00274	1	1	2	1	MX	NX	T1	NA	NA	NA	1.0398	low
TCGA_HP_A5N0_01A	Training	2.06027	1	2	2	NA	M0	NX	TX	NA	NA	NA	1.0398	low
TCGA_G3_A3CI_01A	Training	0.493151	0	2	1	1	M0	N0	T1	NA	NA	NA	1.0398	low
TCGA_DD_A39X_01A	Training	4.6411	1	2	2	1	M0	NX	T1	NA	NA	NA	1.0398	low
TCGA_G3_A25Z_01A	Training	1.79452	0	1	1	1	M0	N0	T1	NA	NA	NA	1.0398	low
TCGA_DD_A118_01A	Training	9.41644	0	2	2	2	M0	N0	T2	NA	NA	NA	1.0398	low
TCGA_DD_AACU_01A	Training	4.29315	0	1	1	1	M0	N0	T1	NA	NA	NA	1.0398	low
TG2_010	Training	7.64384	0	1	1	2	NA	NA	NA	NA	NA	NA	1.0398	low
GSM3212481	Training	3.78082	1	1	1	1	NA	NA	NA	NA	NA	NA	1.08262	low
GSM3212495	Training	5.09589	0	2	1	2	NA	NA	NA	NA	NA	NA	1.08262	low
JZR_ZR54_U133A	Training	4.93151	0	2	1	NA	NA	NA	NA	NA	NA	NA	1.08262	low
GSM1310600	Training	1.64384	0	NA	2	NA	NA	NA	NA	NA	NA	NA	1.08262	low
DO23518	Training	3.61644	0	2	1	2	NA	NA	NA	NA	NA	NA	1.08262	low
TCGA_DD_AADJ_01A	Training	2.92055	0	2	2	1	M0	N0	T1	NA	NA	NA	1.08262	low
TCGA_DD_AADM_01A	Training	0.0328767	1	1	1	2	M0	N0	T2	NA	NA	NA	1.08262	low
GSM362956	Training	1.09315	1	1	1	3	NA	NA	NA	NA	NA	NA	1.09214	low
GSM363050	Training	4.45479	0	1	1	2	NA	NA	NA	NA	NA	NA	1.09214	low
GSM363426	Training	0.147945	1	1	1	NA	NA	NA	NA	NA	NA	NA	1.09214	low
GSM363446	Training	4.28219	0	1	1	NA	NA	NA	NA	NA	NA	NA	1.09214	low
TG3_024	Training	3.0411	0	2	1	1	NA	NA	NA	NA	NA	NA	1.09214	low
DO45219	Training	2.9589	0	2	1	2	NA	NA	NA	NA	NA	NA	1.09214	low
GSM1310648	Training	1.64384	0	NA	1	NA	NA	NA	NA	NA	NA	NA	1.10711	low
GSM2011290	Training	0.029589	0	1	1	3	NA	NA	NA	NA	NA	NA	1.10711	low
GSM2011305	Training	0.572055	0	2	1	3	NA	NA	NA	NA	NA	NA	1.10711	low
GSM2011314	Training	0.52274	0	1	2	1	NA	NA	NA	NA	NA	NA	1.10711	low
GSM2011336	Training	4.91178	0	2	1	1	NA	NA	NA	NA	NA	NA	1.10711	low
GSM2011352	Training	0.532603	0	1	2	NA	NA	NA	NA	NA	NA	NA	1.10711	low
GSM1097041	Training	4.72027	0	2	1	NA	NA	NA	NA	Yes	Yes	No	1.10711	low
JZR_ZR5_U133A	Training	4.93151	0	2	1	NA	NA	NA	NA	NA	NA	NA	1.10711	low
HDV_17A_S16	Training	0.953425	1	1	2	3	NA	NA	NA	NA	NA	NA	1.10711	low
DO45145	Training	0.164384	1	2	1	3	NA	NA	NA	NA	NA	NA	1.10711	low
DO45251	Training	2.46575	0	1	2	2	NA	NA	NA	NA	NA	NA	1.10711	low
DO45283	Training	1.39726	0	1	1	3	NA	NA	NA	NA	NA	NA	1.10711	low
DO48736	Training	1.64384	0	2	2	1	NA	NA	NA	NA	NA	NA	1.10711	low
DO50845	Training	0.575342	0	2	1	3	NA	NA	NA	NA	NA	NA	1.10711	low
TCGA_CC_A3M9_01A	Training	0.821918	1	1	1	4	M0	N0	T3	NA	NA	NA	1.10711	low
TCGA_DD_A1EA_01A	Training	6.61644	0	2	1	2	M0	N0	T2	NA	NA	NA	1.10711	low
HDV_38A_S9	Training	3.11233	0	1	1	2	NA	NA	NA	NA	NA	NA	1.10711	low
TCGA_XR_A8TD_01A	Training	2.82192	0	1	2	4	M0	N0	T3	NA	NA	NA	1.10711	low
TCGA_2Y_A9GY_01A	Training	2.07397	1	1	2	2	MX	NX	T2	NA	NA	NA	1.10711	low
TCGA_ED_A627_01A	Training	1.1589	0	2	1	1	M0	NX	T1	NA	NA	NA	1.10711	low
TCGA_DD_AADO_01A	Training	1.2411	0	1	1	1	M0	N0	T1	NA	NA	NA	1.10711	low
TCGA_2Y_A9GT_01A	Training	4.44932	1	1	1	1	MX	NX	T1	NA	NA	NA	1.10711	low
TCGA_G3_A3CK_01A	Training	1.60274	0	1	1	1	M0	N0	T1	NA	NA	NA	1.10711	low
TCGA_EP_A3JL_01A	Training	0.830137	0	2	1	1	MX	NX	T1	NA	NA	NA	1.10711	low
TCGA_G3_AAV3_01A	Training	1.12877	0	1	2	2	M0	N0	T2	NA	NA	NA	1.10711	low
TCGA_FV_A4ZQ_01A	Training	0.0328767	0	1	1	1	M0	NX	T1	NA	NA	NA	1.10711	low
TCGA_UB_A7ME_01A	Training	1.33151	0	1	1	1	MX	NX	T1	NA	NA	NA	1.10711	low
TCGA_DD_AAVQ_01A	Training	7.47397	0	1	1	1	M0	N0	T1	NA	NA	NA	1.10711	low
TCGA_FV_A23B_01A	Training	5.07397	1	2	2	2	M0	N0	T2	NA	NA	NA	1.10711	low
TCGA_DD_AADB_01A	Training	3.40274	0	1	1	1	M0	N0	T1	NA	NA	NA	1.10711	low
TCGA_DD_A4NI_01A	Training	2.23562	0	2	1	2	M0	NX	T2	NA	NA	NA	1.10711	low
TCGA_ED_A5KG_01A	Training	2.33973	0	1	2	2	M0	N0	T2	NA	NA	NA	1.10711	low
TCGA_DD_AACN_01A	Training	3.56712	0	1	1	1	M0	N0	T1	NA	NA	NA	1.10711	low
TCGA_DD_A116_01A	Training	4.44384	1	2	1	4	M0	N0	T3	NA	NA	NA	1.10711	low
TCGA_DD_AADD_01A	Training	3.3726	0	1	1	1	M0	N0	T1	NA	NA	NA	1.10711	low
TCGA_BC_A217_01A	Training	3.8274	1	2	2	2	M0	NX	T2	NA	NA	NA	1.10711	low
TCGA_G3_A25T_01A	Training	4.25479	0	1	2	4	M0	N0	T3	NA	NA	NA	1.10711	low
TCGA_MR_A8JO_01A	Training	0.90411	0	1	1	1	MX	N0	T1	NA	NA	NA	1.10711	low
TCGA_DD_AADI_01A	Training	2.9726	0	1	2	1	M0	N0	T1	NA	NA	NA	1.10711	low
TCGA_BC_A10X_01A	Training	2.10959	1	1	2	4	MX	N0	T3a	NA	NA	NA	1.10711	low
TCGA_G3_A3CH_01A	Training	2.13699	0	1	1	4	M0	N0	T3a	NA	NA	NA	1.10711	low
TCGA_EP_A3RK_01A	Training	0.994521	0	2	1	4	MX	NX	T3a	NA	NA	NA	1.10711	low
TCGA_CC_A7IJ_01A	Training	1.04658	0	1	1	2	M0	N0	T2	NA	NA	NA	1.10711	low
TCGA_G3_A25X_01A	Training	4.87397	0	2	1	2	M0	N0	T2	NA	NA	NA	1.10711	low
TCGA_DD_A39V_01A	Training	1.76164	1	2	1	2	M0	NX	T2	NA	NA	NA	1.10711	low
TCGA_DD_A1EC_01A	Training	1.64932	0	1	2	1	M0	N0	T1	NA	NA	NA	1.10711	low
TCGA_DD_A73F_01A	Training	2.9726	0	2	2	1	M0	N0	T1	NA	NA	NA	1.10711	low
TCGA_DD_AAEA_01A	Training	1.57534	0	2	1	1	M0	N0	T1	NA	NA	NA	1.10711	low
TCGA_DD_A11C_01A	Training	1.8137	0	2	1	1	M0	N0	T1	NA	NA	NA	1.10711	low
TCGA_BW_A5NQ_01A	Training	2.74e-09	NA	1	1	1	MX	NX	T1	NA	NA	NA	1.10711	low
TCGA_XR_A8TF_01A	Training	1.89863	1	2	1	1	MX	NX	T1	NA	NA	NA	1.10711	low
TG2_005	Training	7.89041	0	1	1	2	NA	NA	NA	NA	NA	NA	1.10711	low
GSM1310647	Training	1.39726	0	NA	1	NA	NA	NA	NA	NA	NA	NA	1.11506	low
GSM363056	Training	1.57808	1	1	2	2	NA	NA	NA	NA	NA	NA	1.11506	low
GSM363122	Training	4.55342	0	1	1	1	NA	NA	NA	NA	NA	NA	1.11506	low
GSM363128	Training	2.47397	1	1	1	2	NA	NA	NA	NA	NA	NA	1.11506	low
GSM363142	Training	3.78904	1	1	1	2	NA	NA	NA	NA	NA	NA	1.11506	low
JZR_ZR64_U133A	Training	1.72603	1	1	2	NA	NA	NA	NA	NA	NA	NA	1.11506	low
DO45227	Training	2.79452	0	1	2	2	NA	NA	NA	NA	NA	NA	1.11506	low
DO48682	Training	0.328767	1	2	2	3	NA	NA	NA	NA	NA	NA	1.11506	low
GSM1310625	Training	2.13699	0	NA	1	NA	NA	NA	NA	NA	NA	NA	1.18725	high
GSM362966	Training	5.43288	0	1	1	1	NA	NA	NA	NA	NA	NA	1.18725	high
GSM362994	Training	4.50411	0	1	1	2	NA	NA	NA	NA	NA	NA	1.18725	high
GSM363104	Training	2.95068	1	1	1	1	NA	NA	NA	NA	NA	NA	1.18725	high
GSM363129	Training	0.287671	1	1	1	3	NA	NA	NA	NA	NA	NA	1.18725	high
GSM363151	Training	5.51507	0	2	2	2	NA	NA	NA	NA	NA	NA	1.18725	high
GSM363152	Training	0.682192	1	1	1	3	NA	NA	NA	NA	NA	NA	1.18725	high
GSM363222	Training	3.97808	0	1	1	1	NA	NA	NA	NA	NA	NA	1.18725	high
GSM363224	Training	4.7589	0	2	1	1	NA	NA	NA	NA	NA	NA	1.18725	high
GSM363344	Training	3.18082	0	1	2	2	NA	NA	NA	NA	NA	NA	1.18725	high
GSM363432	Training	2.8274	1	1	1	NA	NA	NA	NA	NA	NA	NA	1.18725	high
GSM363436	Training	0.312329	1	1	1	NA	NA	NA	NA	NA	NA	NA	1.18725	high
JZR_ZR58_U133A	Training	2.9589	1	2	1	NA	NA	NA	NA	NA	NA	NA	1.18725	high
GSM1310612	Training	0.657534	0	NA	2	NA	NA	NA	NA	NA	NA	NA	1.18725	high
TCGA_BC_A10S_01A	Training	3.89863	1	2	1	NA	MX	NX	T3	NA	NA	NA	1.18725	high
HDV_54A_S50	Training	3.14247	0	2	1	2	NA	NA	NA	NA	NA	NA	1.18725	high
GSM2011292	Training	0.0394521	0	2	1	2	NA	NA	NA	NA	NA	NA	1.35981	high
GSM2011293	Training	1.77534	0	2	2	3	NA	NA	NA	NA	NA	NA	1.35981	high
GSM2011339	Training	3.23507	0	1	1	3	NA	NA	NA	NA	NA	NA	1.35981	high
GSM2011345	Training	6.20384	1	1	1	1	NA	NA	NA	NA	NA	NA	1.35981	high
GSM2011347	Training	1.15397	0	1	1	1	NA	NA	NA	NA	NA	NA	1.35981	high
GSM2011354	Training	0.591781	1	2	1	4	NA	NA	NA	NA	NA	NA	1.35981	high
GSM2011368	Training	0.641096	0	2	1	1	NA	NA	NA	NA	NA	NA	1.35981	high
GSM2011380	Training	1.74575	1	2	1	3	NA	NA	NA	NA	NA	NA	1.35981	high
GSM2011382	Training	4.75397	1	1	1	2	NA	NA	NA	NA	NA	NA	1.35981	high
GSM2011386	Training	3.72822	0	2	1	1	NA	NA	NA	NA	NA	NA	1.35981	high
GSM2011393	Training	1.00603	0	2	1	4	NA	NA	NA	NA	NA	NA	1.35981	high
GSM2011397	Training	3.4126	0	2	1	1	NA	NA	NA	NA	NA	NA	1.35981	high
GSM3212450	Training	2.79452	1	1	1	1	NA	NA	NA	NA	NA	NA	1.35981	high
GSM3212462	Training	4.93151	0	2	1	2	NA	NA	NA	NA	NA	NA	1.35981	high
GSM1097049	Training	1.07671	1	1	1	NA	NA	NA	NA	Yes	Yes	No	1.35981	high
JZR_CHC164_U133A	Training	2.46575	0	2	1	NA	NA	NA	NA	NA	NA	NA	1.35981	high
JZR_ZR1_U133A	Training	2.74e-09	NA	2	1	NA	NA	NA	NA	NA	NA	NA	1.35981	high
DO45185	Training	1.64384	0	2	1	2	NA	NA	NA	NA	NA	NA	1.35981	high
DO45281	Training	2.05479	0	2	1	4	NA	NA	NA	NA	NA	NA	1.35981	high
DO45305	Training	0.821918	0	2	1	4	NA	NA	NA	NA	NA	NA	1.35981	high
TCGA_DD_A4NP_01A	Training	9.06301	0	1	1	1	M0	N0	T1	NA	NA	NA	1.35981	high
TCGA_EP_A2KC_01A	Training	0.0520548	1	1	1	1	MX	NX	T1	NA	NA	NA	1.35981	high
TCGA_CC_A7IK_01A	Training	0.717808	1	1	1	4	M0	N0	T3	NA	NA	NA	1.35981	high
TCGA_DD_AACP_01A	Training	1.13699	0	2	1	1	M0	N0	T1	NA	NA	NA	1.35981	high
TCGA_FV_A3I0_01A	Training	2.32329	0	2	2	2	M0	NX	T2	NA	NA	NA	1.35981	high
TCGA_DD_A11A_01A	Training	0.216438	1	2	1	1	M0	N0	T1	NA	NA	NA	1.35981	high
TCGA_MI_A75I_01A	Training	1.72603	0	1	1	NA	MX	NX	T2	NA	NA	NA	1.35981	high
TCGA_RC_A6M5_01A	Training	0.0410959	0	1	2	4	M0	N1	T1	NA	NA	NA	1.35981	high
TCGA_G3_A3CG_01A	Training	1.84384	0	2	1	1	M0	N0	T1	NA	NA	NA	1.35981	high
TCGA_ZP_A9D1_01A	Training	0.0575342	0	1	2	NA	MX	NX	T1	NA	NA	NA	1.35981	high
TCGA_DD_A73E_01A	Training	0.120548	0	2	1	1	M0	N0	T1	NA	NA	NA	1.35981	high
TCGA_G3_A25U_01A	Training	4.48219	0	1	2	1	M0	N0	T1	NA	NA	NA	1.35981	high
TCGA_LG_A9QC_01A	Training	1.16438	0	1	1	1	M0	NX	T1	NA	NA	NA	1.35981	high
TCGA_ED_A66Y_01A	Training	0.810959	1	1	2	4	M0	N0	T3a	NA	NA	NA	1.35981	high
TCGA_ZS_A9CG_01A	Training	0.934247	0	1	1	2	MX	NX	T2	NA	NA	NA	1.35981	high
TCGA_FV_A2QR_01A	Training	1.59178	1	1	1	1	M0	N0	T1	NA	NA	NA	1.35981	high
TCGA_DD_AAEG_01A	Training	1.96986	0	1	2	1	M0	N0	T1	NA	NA	NA	1.35981	high
TCGA_CC_A5UE_01A	Training	0.745205	1	1	1	4	M0	N0	T4	NA	NA	NA	1.35981	high
TCGA_DD_AAW1_01A	Training	5.44932	0	1	1	4	M0	N0	T3	NA	NA	NA	1.35981	high
TG2_013	Training	6.57534	0	1	1	3	NA	NA	NA	NA	NA	NA	1.35981	high
TG2_030	Training	3.78082	0	1	1	2	NA	NA	NA	NA	NA	NA	1.35981	high
GSM2011306	Training	1.67671	1	1	1	3	NA	NA	NA	NA	NA	NA	1.44784	high
GSM2011313	Training	2.22904	0	1	1	2	NA	NA	NA	NA	NA	NA	1.44784	high
GSM2011320	Training	2.67288	0	1	1	1	NA	NA	NA	NA	NA	NA	1.44784	high
GSM2011333	Training	5.6811	0	1	1	1	NA	NA	NA	NA	NA	NA	1.44784	high
GSM2011361	Training	3.58027	0	2	1	2	NA	NA	NA	NA	NA	NA	1.44784	high
GSM3212461	Training	0.575342	1	2	1	2	NA	NA	NA	NA	NA	NA	1.44784	high
GSM3212469	Training	4.27397	1	1	1	2	NA	NA	NA	NA	NA	NA	1.44784	high
GSM3212471	Training	4.43836	0	1	1	2	NA	NA	NA	NA	NA	NA	1.44784	high
GSM1097050	Training	0.789041	1	1	1	NA	NA	NA	NA	Yes	Yes	No	1.44784	high
GSM1097051	Training	0.789041	1	1	1	NA	NA	NA	NA	Yes	Yes	No	1.44784	high
JZR_CHC60_U133A	Training	2.74e-09	NA	2	1	NA	NA	NA	NA	NA	NA	NA	1.44784	high
JZR_CHC99_U133A	Training	2.87671	1	2	1	NA	NA	NA	NA	NA	NA	NA	1.44784	high
JZR_ZR36_U133A	Training	1.39726	1	2	1	NA	NA	NA	NA	NA	NA	NA	1.44784	high
TG2_025	Training	4.76712	0	1	1	1	NA	NA	NA	NA	NA	NA	1.44784	high
TCGA_UB_A7MF_01A	Training	0.586301	1	1	1	4	MX	NX	T3a	NA	NA	NA	1.44784	high
TCGA_CC_A9FW_01A	Training	0.679452	0	2	1	4	M0	N0	T3	NA	NA	NA	1.44784	high
TCGA_DD_A4NS_01A	Training	6.72877	1	1	2	1	M0	N0	T1	NA	NA	NA	1.44784	high
TCGA_ED_A8O5_01A	Training	1.11233	0	1	2	4	M0	N0	T3a	NA	NA	NA	1.44784	high
TCGA_DD_AAVS_01A	Training	4.99452	0	1	1	1	M0	N0	T1	NA	NA	NA	1.44784	high
TCGA_KR_A7K2_01A	Training	2.27123	0	1	1	1	M0	N0	T1	NA	NA	NA	1.44784	high
TCGA_RC_A7SF_01A	Training	1.5863	0	2	1	1	M0	N0	T1	NA	NA	NA	1.44784	high
TG3_001	Training	1.80822	1	1	1	2	NA	NA	NA	NA	NA	NA	1.44784	high
GSM712542	Training	0.616438	1	1	1	3	NA	NA	NA	NA	NA	NA	1.45824	high
DO23508	Training	1.06849	0	2	2	2	NA	NA	NA	NA	NA	NA	1.45824	high
DO45269	Training	2.05479	0	1	1	3	NA	NA	NA	NA	NA	NA	1.45824	high
DO50785	Training	0.246575	1	1	1	4	NA	NA	NA	NA	NA	NA	1.45824	high
DO50789	Training	1.56164	0	2	2	2	NA	NA	NA	NA	NA	NA	1.45824	high
DO50844	Training	0.821918	0	2	1	4	NA	NA	NA	NA	NA	NA	1.45824	high
TCGA_DD_AAVU_01A	Training	6.03288	0	1	1	2	M0	N0	T2	NA	NA	NA	1.45824	high
TCGA_DD_AACO_01A	Training	5.13973	0	1	1	1	M0	N0	T1	NA	NA	NA	1.45824	high
TCGA_DD_AAED_01A	Training	2.09041	0	1	1	1	M0	N0	T1	NA	NA	NA	1.45824	high
TCGA_DD_AADY_01A	Training	1.52055	0	1	2	1	M0	N0	T1	NA	NA	NA	1.45824	high
GSM2011325	Training	0.670685	0	2	1	2	NA	NA	NA	NA	NA	NA	1.47823	high
GSM2011376	Training	4.06356	0	2	1	3	NA	NA	NA	NA	NA	NA	1.47823	high
GSM1097037	Training	4.78932	0	1	1	NA	NA	NA	NA	No	NA	No	1.47823	high
GSM3212472	Training	4.35616	0	1	1	2	NA	NA	NA	NA	NA	NA	1.47823	high
GSM3212487	Training	0.410959	1	1	1	3	NA	NA	NA	NA	NA	NA	1.47823	high
GSM3212491	Training	3.94521	0	1	1	2	NA	NA	NA	NA	NA	NA	1.47823	high
GSM3212494	Training	2.9589	1	1	1	2	NA	NA	NA	NA	NA	NA	1.47823	high
GSM1097055	Training	2.26603	0	2	1	NA	NA	NA	NA	No	No	NA	1.47823	high
JZR_ZR26_U133A	Training	2.74e-09	NA	2	1	NA	NA	NA	NA	NA	NA	NA	1.47823	high
JZR_ZR90_U133A	Training	2.74e-09	NA	1	2	NA	NA	NA	NA	NA	NA	NA	1.47823	high
GSM1097022	Training	0.090411	1	1	2	NA	NA	NA	NA	No	No	No	1.47823	high
DO50829	Training	1.56164	0	2	1	3	NA	NA	NA	NA	NA	NA	1.47823	high
TCGA_2Y_A9H9_01A	Training	1.90959	0	2	1	1	MX	N0	T1	NA	NA	NA	1.47823	high
TCGA_G3_AAV1_01A	Training	0.983562	1	1	1	4	M0	N0	T4	NA	NA	NA	1.47823	high
TCGA_UB_A7MD_01A	Training	0.142466	1	2	1	1	MX	N0	T1	NA	NA	NA	1.47823	high
TCGA_BC_A10Q_01A	Training	3.10959	1	2	2	NA	MX	NX	T2	NA	NA	NA	1.47823	high
TCGA_DD_AAVW_01A	Training	6.34795	0	1	1	1	M0	N0	T1	NA	NA	NA	1.47823	high
TCGA_4R_AA8I_01A	Training	0.717808	1	2	1	2	MX	NX	T2	NA	NA	NA	1.47823	high
TCGA_DD_AADV_01A	Training	1.5726	0	1	1	1	M0	N0	T1	NA	NA	NA	1.47823	high
TCGA_DD_A1EH_01A	Training	4.09589	0	1	1	3	M0	N0	T3	NA	NA	NA	1.47823	high
TCGA_DD_A1EJ_01A	Training	2.75342	1	2	2	4	M0	N1	T1	NA	NA	NA	1.47823	high
TCGA_DD_A1EL_01A	Training	1.13699	1	1	1	2	M0	N0	T2	NA	NA	NA	1.47823	high
JZR_ZR56_U133A	Training	4.93151	0	1	1	NA	NA	NA	NA	NA	NA	NA	1.49123	high
JZR_ZR82_U133A	Training	2.63014	0	1	1	NA	NA	NA	NA	NA	NA	NA	1.49123	high
JZR_ZR86_U133A	Training	1.23288	1	2	2	NA	NA	NA	NA	NA	NA	NA	1.49123	high
JZR_ZR88_U133A	Training	2.74e-09	NA	1	1	NA	NA	NA	NA	NA	NA	NA	1.55264	high
TCGA_CC_5262_01A	Training	0.282192	1	2	1	4	M0	N0	T4	NA	NA	NA	1.55264	high
DO45091	Training	3.61644	1	1	1	2	NA	NA	NA	NA	NA	NA	1.58523	high
TCGA_DD_A4NJ_01A	Training	2.54247	0	1	2	2	M0	N0	T2	NA	NA	NA	1.58523	high
GSM1097029	Training	3.60822	0	1	1	NA	NA	NA	NA	No	No	No	1.93317	high
GSM2011321	Training	2.75178	0	1	1	1	NA	NA	NA	NA	NA	NA	1.93317	high
GSM1097031	Training	0.764384	1	1	1	NA	NA	NA	NA	No	No	No	1.93317	high
GSM2011330	Training	1.3611	0	1	1	2	NA	NA	NA	NA	NA	NA	1.93317	high
GSM1097032	Training	1.04384	1	1	1	NA	NA	NA	NA	Yes	Yes	No	1.93317	high
GSM2011351	Training	0.433973	0	2	2	3	NA	NA	NA	NA	NA	NA	1.93317	high
GSM1097016	Training	1.33151	1	1	1	NA	NA	NA	NA	No	NA	No	1.93317	high
GSM1097034	Training	0.632877	1	1	1	NA	NA	NA	NA	Yes	Yes	No	1.93317	high
GSM2011355	Training	4.91178	0	2	1	1	NA	NA	NA	NA	NA	NA	1.93317	high
GSM2011363	Training	0.019726	0	2	2	1	NA	NA	NA	NA	NA	NA	1.93317	high
GSM1097035	Training	0.649315	1	1	2	NA	NA	NA	NA	No	NA	No	1.93317	high
GSM1097036	Training	0.649315	1	1	2	NA	NA	NA	NA	No	NA	No	1.93317	high
GSM2011378	Training	0.927123	0	1	2	1	NA	NA	NA	NA	NA	NA	1.93317	high
GSM3212451	Training	1.23288	1	1	2	2	NA	NA	NA	NA	NA	NA	1.93317	high
GSM3212452	Training	0.410959	1	1	1	2	NA	NA	NA	NA	NA	NA	1.93317	high
GSM3212457	Training	4.76712	0	1	1	3	NA	NA	NA	NA	NA	NA	1.93317	high
GSM3212458	Training	4.60274	0	1	1	2	NA	NA	NA	NA	NA	NA	1.93317	high
GSM3212460	Training	4.19178	0	1	1	3	NA	NA	NA	NA	NA	NA	1.93317	high
GSM1097040	Training	4.72027	0	2	1	NA	NA	NA	NA	Yes	Yes	No	1.93317	high
GSM3212478	Training	4.19178	0	2	1	2	NA	NA	NA	NA	NA	NA	1.93317	high
GSM3212482	Training	5.34247	0	1	2	2	NA	NA	NA	NA	NA	NA	1.93317	high
GSM3212490	Training	4.0274	0	1	1	3	NA	NA	NA	NA	NA	NA	1.93317	high
GSM1097017	Training	0.665753	1	1	1	NA	NA	NA	NA	No	No	No	1.93317	high
GSM1097045	Training	2.49041	0	1	1	NA	NA	NA	NA	No	No	No	1.93317	high
GSM1097048	Training	1.07671	1	1	1	NA	NA	NA	NA	Yes	Yes	No	1.93317	high
GSM1097052	Training	0.419178	1	1	2	NA	NA	NA	NA	Yes	Yes	NA	1.93317	high
GSM1097018	Training	0.665753	1	1	1	NA	NA	NA	NA	No	No	No	1.93317	high
GSM1097057	Training	2.23808	0	1	1	NA	NA	NA	NA	No	No	No	1.93317	high
GSM1097060	Training	1.3726	1	1	1	NA	NA	NA	NA	Yes	Yes	NA	1.93317	high
GSM1097062	Training	0.427397	1	1	2	NA	NA	NA	NA	Yes	Yes	No	1.93317	high
GSM1097063	Training	1.09315	1	2	1	NA	NA	NA	NA	No	No	No	1.93317	high
GSM1097064	Training	1.09315	1	2	1	NA	NA	NA	NA	No	No	No	1.93317	high
JZR_CHC18_U133A	Training	4.84932	0	1	2	NA	NA	NA	NA	NA	NA	NA	1.93317	high
JZR_ZR18_U133A	Training	2.74e-09	NA	1	1	NA	NA	NA	NA	NA	NA	NA	1.93317	high
JZR_ZR24_U133A	Training	2.74e-09	NA	1	2	NA	NA	NA	NA	NA	NA	NA	1.93317	high
JZR_ZR32_U133A	Training	2.74e-09	NA	2	1	NA	NA	NA	NA	NA	NA	NA	1.93317	high
JZR_ZR85_U133A	Training	0.90411	0	1	2	NA	NA	NA	NA	NA	NA	NA	1.93317	high
TG3_010	Training	2.13699	1	2	1	1	NA	NA	NA	NA	NA	NA	1.93317	high
DO45245	Training	0.657534	1	2	2	2	NA	NA	NA	NA	NA	NA	1.93317	high
DO45249	Training	1.72603	0	1	1	1	NA	NA	NA	NA	NA	NA	1.93317	high
DO45275	Training	0.0273973	1	2	1	3	NA	NA	NA	NA	NA	NA	1.93317	high
DO45307	Training	0.657534	1	1	2	4	NA	NA	NA	NA	NA	NA	1.93317	high
TCGA_CC_5258_01A	Training	0.353425	1	1	1	2	M0	N0	T2	NA	NA	NA	1.93317	high
TCGA_QA_A7B7_01A	Training	0.257534	0	1	1	2	MX	NX	T2	NA	NA	NA	1.93317	high
TCGA_CC_A3MA_01A	Training	0.830137	1	1	1	4	M0	N0	T3	NA	NA	NA	1.93317	high
TCGA_CC_A9FU_01A	Training	2.74e-09	NA	1	2	4	M0	N0	T3a	NA	NA	NA	1.93317	high
TCGA_2Y_A9H7_01A	Training	3.2	0	2	2	1	MX	N0	T1	NA	NA	NA	1.93317	high
TCGA_XR_A8TE_01A	Training	2.53425	0	1	1	4	MX	N0	T3	NA	NA	NA	1.93317	high
TCGA_DD_AAD0_01A	Training	0.375342	0	2	2	1	M0	N0	T1	NA	NA	NA	1.93317	high
TCGA_DD_A4ND_01A	Training	7.52329	0	1	2	1	M0	N0	T1	NA	NA	NA	1.93317	high
TCGA_CC_5264_01A	Training	0.279452	1	2	1	4	M0	N0	T3	NA	NA	NA	1.93317	high
TCGA_EP_A2KB_01A	Training	1.63288	1	1	2	1	MX	NX	T1	NA	NA	NA	1.93317	high
TCGA_G3_A25Y_01A	Training	1.23836	1	1	2	1	M0	N0	T1	NA	NA	NA	1.93317	high
TCGA_G3_AAV6_01A	Training	0.178082	1	1	2	4	M0	N0	T3a	NA	NA	NA	1.93317	high
TCGA_CC_A5UD_01A	Training	0.832877	1	1	1	4	M0	N0	T3	NA	NA	NA	1.93317	high
TCGA_DD_AACK_01A	Training	0.0246575	0	2	1	1	M0	N0	T1	NA	NA	NA	1.93317	high
TCGA_DD_AA3A_01A	Training	1.12329	1	2	2	1	MX	N0	T1	NA	NA	NA	1.93317	high
TCGA_CC_A9FS_01A	Training	0.578082	0	1	1	2	M0	N0	T2	NA	NA	NA	1.93317	high
TCGA_DD_AACH_01A	Training	0.534247	1	2	1	2	M0	N0	T2	NA	NA	NA	1.93317	high
TCGA_ED_A8O6_01A	Training	0.153425	1	1	2	4	M0	N0	T3a	NA	NA	NA	1.93317	high
HDV_70A_S53	Training	1.56986	0	2	1	NA	NA	NA	NA	NA	NA	NA	1.93317	high
TG2_033	Training	1.80822	0	1	1	3	NA	NA	NA	NA	NA	NA	1.93317	high
GSM363217	Training	4.47945	0	1	1	3	NA	NA	NA	NA	NA	NA	1.95017	high
GSM363428	Training	0.312329	1	2	1	NA	NA	NA	NA	NA	NA	NA	1.95017	high
GSM2011329	Training	4.72438	0	1	1	1	NA	NA	NA	NA	NA	NA	1.9911	high
GSM2011343	Training	0.572055	0	2	1	2	NA	NA	NA	NA	NA	NA	1.9911	high
DO23537	Training	2.46575	1	2	1	2	NA	NA	NA	NA	NA	NA	1.9911	high
DO45155	Training	5.91781	0	2	1	2	NA	NA	NA	NA	NA	NA	1.9911	high
HDV_21A_S26	Training	0.117808	1	2	2	3	NA	NA	NA	NA	NA	NA	1.9911	high
HDV_3A_S18	Training	1.18356	1	1	1	3	NA	NA	NA	NA	NA	NA	1.9911	high
HDV_58A_S44	Training	1.13425	1	1	1	3	NA	NA	NA	NA	NA	NA	1.9911	high
TCGA_DD_A119_01A	Training	0.610959	1	1	1	4	M1	N0	T3a	NA	NA	NA	1.9911	high
TCGA_DD_AAD8_01A	Training	3.33973	0	2	2	1	M0	N0	T1	NA	NA	NA	2.0731	high
HDV_65A_S46	Training	2.9863	0	2	1	NA	NA	NA	NA	NA	NA	NA	2.0731	high
TCGA_DD_A3A7_01A	Training	1.14795	1	2	1	4	M0	N0	T3b	NA	NA	NA	2.0731	high
GSM2011344	Training	0.769315	0	2	1	1	NA	NA	NA	NA	NA	NA	2.12	high
JZR_ZR79_U133A	Training	0.575342	1	1	1	NA	NA	NA	NA	NA	NA	NA	2.12	high
TCGA_G3_A25S_01A	Training	1.13973	1	1	1	1	M0	N0	T1	NA	NA	NA	2.12	high
TCGA_ZP_A9CZ_01A	Training	1.93425	0	2	1	NA	MX	NX	T1	NA	NA	NA	2.12	high
HDV_59A_S47	Training	2.76438	0	1	2	2	NA	NA	NA	NA	NA	NA	2.12	high
GSM2011285	Training	2.52493	0	1	1	1	NA	NA	NA	NA	NA	NA	2.60389	high
GSM2011294	Training	0.0690411	1	2	2	1	NA	NA	NA	NA	NA	NA	2.60389	high
GSM2011315	Training	0.0690411	1	2	1	2	NA	NA	NA	NA	NA	NA	2.60389	high
GSM2011327	Training	3.15616	0	1	2	1	NA	NA	NA	NA	NA	NA	2.60389	high
GSM2011373	Training	2.4263	0	1	2	2	NA	NA	NA	NA	NA	NA	2.60389	high
GSM2011389	Training	0.0394521	0	2	2	1	NA	NA	NA	NA	NA	NA	2.60389	high
TCGA_DD_AAE6_01A	Training	0.386301	0	1	2	1	M0	N0	T1	NA	NA	NA	2.60389	high
TCGA_DD_A73B_01A	Training	0.775342	1	2	2	1	M0	N0	T1	NA	NA	NA	2.60389	high
TCGA_DD_A11B_01A	Training	0.0383562	1	2	1	1	M0	N0	T1	NA	NA	NA	2.60389	high
TCGA_MI_A75G_01A	Training	1.91233	0	1	1	2	M0	N0	T2	NA	NA	NA	2.60389	high
TCGA_CC_A7IL_01A	Training	0.761644	1	1	1	4	M0	N0	T3	NA	NA	NA	2.60389	high
HDV_63A_S40	Training	0.345205	1	2	2	NA	NA	NA	NA	NA	NA	NA	2.60389	high
TCGA_BD_A3ER_01A	Training	3.05479	0	1	1	2	MX	NX	T2	NA	NA	NA	2.60389	high
HDV_67A_S4	Training	0.545205	1	1	2	NA	NA	NA	NA	NA	NA	NA	2.60389	high
TCGA_DD_A4NO_01A	Training	6.15068	0	2	1	1	M0	N0	T1	NA	NA	NA	2.60389	high
TCGA_DD_A3A3_01A	Training	1.46575	1	1	1	1	M0	N0	T1	NA	NA	NA	2.60389	high
JZR_ZR62_U133A	Training	1.80822	1	1	1	NA	NA	NA	NA	NA	NA	NA	2.77246	high
DO45209	Training	3.69863	0	2	1	4	NA	NA	NA	NA	NA	NA	2.77246	high
TCGA_G3_A5SJ_01A	Training	1.91233	0	1	1	1	M0	NX	T1	NA	NA	NA	2.77246	high
TCGA_CC_A1HT_01A	Training	0.276712	1	1	1	4	M0	N0	T3	NA	NA	NA	2.77246	high
TCGA_DD_A4NR_01A	Training	0.0246575	1	2	2	1	M0	N0	T1	NA	NA	NA	2.77246	high
GSM2011311	Training	1.2526	0	1	1	2	NA	NA	NA	NA	NA	NA	2.83065	high
GSM2011322	Training	0.414247	1	2	1	3	NA	NA	NA	NA	NA	NA	2.83065	high
GSM2011398	Training	1.14411	0	1	1	2	NA	NA	NA	NA	NA	NA	2.83065	high
TCGA_DD_AAD2_01A	Training	1.80274	0	2	1	1	M0	N0	T1	NA	NA	NA	2.83065	high
TCGA_2Y_A9GS_01A	Training	1.98356	1	1	1	NA	MX	NX	T2	NA	NA	NA	2.83065	high
TCGA_FV_A3I1_01A	Training	0.676712	1	1	2	2	MX	N0	T2	NA	NA	NA	2.83065	high
TCGA_BC_4073_01B	Training	2.32603	0	2	1	4	MX	N0	T3	NA	NA	NA	2.83065	high
TCGA_2Y_A9GV_01A	Training	6.93699	1	1	2	1	MX	NX	T1	NA	NA	NA	2.83065	high
TCGA_G3_A5SM_01A	Training	1.42466	0	1	1	2	M0	NX	T2	NA	NA	NA	2.83065	high
GSM1097025	Training	3.63288	0	1	1	NA	NA	NA	NA	Yes	Yes	No	3.70182	high
GSM2011353	Training	0.542466	0	1	1	2	NA	NA	NA	NA	NA	NA	3.70182	high
GSM2011377	Training	0.443836	1	1	1	2	NA	NA	NA	NA	NA	NA	3.70182	high
GSM2011385	Training	3.90575	1	2	1	1	NA	NA	NA	NA	NA	NA	3.70182	high
GSM3212500	Training	0.328767	1	1	1	2	NA	NA	NA	NA	NA	NA	3.70182	high
GSM3212504	Training	5.0137	0	1	1	2	NA	NA	NA	NA	NA	NA	3.70182	high
JZR_ZR73_U133A	Training	2.74e-09	NA	2	1	NA	NA	NA	NA	NA	NA	NA	3.70182	high
TG3_013	Training	4.76712	0	1	1	2	NA	NA	NA	NA	NA	NA	3.70182	high
TCGA_CC_A8HV_01A	Training	0.764384	1	1	2	2	M0	N0	T2	NA	NA	NA	3.70182	high
TCGA_2Y_A9GW_01A	Training	3.48219	1	1	1	1	MX	N0	T1	NA	NA	NA	3.70182	high
TCGA_ED_A66X_01A	Training	1.11233	0	1	1	4	M0	N0	T3a	NA	NA	NA	3.70182	high
TCGA_CC_A8HU_01A	Training	0.942466	1	1	2	4	M0	N0	T3	NA	NA	NA	3.70182	high
TCGA_DD_AACS_01A	Training	4.94247	0	1	1	1	M0	N0	T1	NA	NA	NA	3.70182	high
TCGA_DD_AAE0_01A	Training	1.52055	0	1	2	4	M0	N0	T3a	NA	NA	NA	3.70182	high
TCGA_ED_A97K_01A	Training	0.0164384	0	1	1	4	M0	N0	T3a	NA	NA	NA	3.70182	high
TCGA_CC_A7IG_01A	Training	0.819178	1	1	1	2	M0	N0	T2	NA	NA	NA	3.70182	high
TCGA_PD_A5DF_01A	Training	1.75068	1	1	2	4	M0	N0	T4	NA	NA	NA	3.70182	high
TCGA_WQ_A9G7_01A	Training	0.0821918	0	1	2	NA	M0	NX	T3a	NA	NA	NA	3.70182	high
TCGA_G3_A7M9_01A	Training	0.153425	1	2	1	4	MX	NX	T3b	NA	NA	NA	3.70182	high
TCGA_RC_A6M6_01A	Training	0.0246575	0	2	1	2	M0	NX	T2	NA	NA	NA	3.70182	high
TCGA_GJ_A9DB_01A	Training	0.183562	1	2	1	1	MX	N0	T1	NA	NA	NA	3.70182	high
GSM1310639	Testing	2.30137	0	NA	2	NA	NA	NA	NA	NA	NA	NA	0.436119	low
GSM1310641	Testing	1.72603	0	NA	1	NA	NA	NA	NA	NA	NA	NA	0.436119	low
GSM362947	Testing	4.86575	1	2	1	3	NA	NA	NA	NA	NA	NA	0.436119	low
GSM362949	Testing	1.49589	1	1	1	NA	NA	NA	NA	NA	NA	NA	0.436119	low
GSM362982	Testing	5.30959	0	1	1	1	NA	NA	NA	NA	NA	NA	0.436119	low
GSM362987	Testing	4.96438	0	1	1	2	NA	NA	NA	NA	NA	NA	0.436119	low
GSM363013	Testing	0.632877	1	1	1	2	NA	NA	NA	NA	NA	NA	0.436119	low
GSM363015	Testing	4.90685	0	1	1	1	NA	NA	NA	NA	NA	NA	0.436119	low
GSM363016	Testing	0.164384	0	1	1	3	NA	NA	NA	NA	NA	NA	0.436119	low
GSM363035	Testing	4.61096	0	1	1	1	NA	NA	NA	NA	NA	NA	0.436119	low
GSM363071	Testing	1.13425	1	1	1	3	NA	NA	NA	NA	NA	NA	0.436119	low
GSM363149	Testing	1.18356	0	1	1	1	NA	NA	NA	NA	NA	NA	0.436119	low
GSM363178	Testing	4.70959	0	1	1	2	NA	NA	NA	NA	NA	NA	0.436119	low
GSM363200	Testing	1.96438	1	1	1	2	NA	NA	NA	NA	NA	NA	0.436119	low
GSM363207	Testing	4.38082	1	1	1	1	NA	NA	NA	NA	NA	NA	0.436119	low
GSM363220	Testing	4.45479	0	1	1	3	NA	NA	NA	NA	NA	NA	0.436119	low
GSM363226	Testing	4.96438	0	1	1	3	NA	NA	NA	NA	NA	NA	0.436119	low
GSM363228	Testing	2.74e-09	NA	NA	NA	NA	NA	NA	NA	NA	NA	NA	0.436119	low
GSM363230	Testing	0.394521	0	1	1	2	NA	NA	NA	NA	NA	NA	0.436119	low
GSM363245	Testing	4.72603	0	1	1	3	NA	NA	NA	NA	NA	NA	0.436119	low
GSM363265	Testing	5.35068	0	1	1	2	NA	NA	NA	NA	NA	NA	0.436119	low
GSM363273	Testing	4.76712	0	1	1	1	NA	NA	NA	NA	NA	NA	0.436119	low
GSM363288	Testing	4.95616	0	1	1	1	NA	NA	NA	NA	NA	NA	0.436119	low
GSM363293	Testing	5.05479	0	1	1	1	NA	NA	NA	NA	NA	NA	0.436119	low
GSM363314	Testing	4.69315	0	1	2	2	NA	NA	NA	NA	NA	NA	0.436119	low
GSM363315	Testing	5.37534	0	1	1	2	NA	NA	NA	NA	NA	NA	0.436119	low
GSM363326	Testing	3.05753	1	1	1	1	NA	NA	NA	NA	NA	NA	0.436119	low
GSM363328	Testing	0.986301	1	1	1	1	NA	NA	NA	NA	NA	NA	0.436119	low
GSM363333	Testing	1.10959	1	1	1	2	NA	NA	NA	NA	NA	NA	0.436119	low
GSM363335	Testing	4.88219	0	1	1	1	NA	NA	NA	NA	NA	NA	0.436119	low
GSM363348	Testing	1.17534	0	1	1	1	NA	NA	NA	NA	NA	NA	0.436119	low
GSM363358	Testing	4.43014	0	1	1	2	NA	NA	NA	NA	NA	NA	0.436119	low
GSM363368	Testing	1.26575	1	2	1	NA	NA	NA	NA	NA	NA	NA	0.436119	low
GSM363378	Testing	2.62192	1	1	1	1	NA	NA	NA	NA	NA	NA	0.436119	low
GSM1310574	Testing	3.86301	0	NA	1	NA	NA	NA	NA	NA	NA	NA	0.436119	low
GSM363422	Testing	4.2411	0	2	1	NA	NA	NA	NA	NA	NA	NA	0.436119	low
GSM363438	Testing	4.65205	0	1	1	NA	NA	NA	NA	NA	NA	NA	0.436119	low
GSM712534	Testing	2.74e-09	NA	NA	NA	NA	NA	NA	NA	NA	NA	NA	0.436119	low
GSM1310578	Testing	2.79452	0	NA	1	NA	NA	NA	NA	NA	NA	NA	0.436119	low
JZR_ZR61_U133A	Testing	2.74e-09	NA	2	1	NA	NA	NA	NA	NA	NA	NA	0.436119	low
JZR_ZR70_U133A	Testing	2.74e-09	NA	1	1	NA	NA	NA	NA	NA	NA	NA	0.436119	low
GSM1310584	Testing	1.39726	0	NA	1	NA	NA	NA	NA	NA	NA	NA	0.436119	low
GSM1310590	Testing	0.328767	0	NA	1	NA	NA	NA	NA	NA	NA	NA	0.436119	low
GSM1310593	Testing	1.15068	0	NA	1	NA	NA	NA	NA	NA	NA	NA	0.436119	low
GSM1310597	Testing	2.05479	0	NA	1	NA	NA	NA	NA	NA	NA	NA	0.436119	low
GSM1310605	Testing	3.36986	0	NA	1	NA	NA	NA	NA	NA	NA	NA	0.436119	low
GSM1310607	Testing	3.53425	0	NA	1	NA	NA	NA	NA	NA	NA	NA	0.436119	low
GSM1310610	Testing	2.79452	0	NA	1	NA	NA	NA	NA	NA	NA	NA	0.436119	low
GSM1310611	Testing	2.79452	0	NA	1	NA	NA	NA	NA	NA	NA	NA	0.436119	low
GSM1310617	Testing	3.20548	0	NA	1	NA	NA	NA	NA	NA	NA	NA	0.436119	low
GSM1310618	Testing	2.46575	0	NA	1	NA	NA	NA	NA	NA	NA	NA	0.436119	low
TG3_020	Testing	3.86301	0	1	1	3	NA	NA	NA	NA	NA	NA	0.436119	low
HDV_12A_S54	Testing	3.70137	0	1	2	3	NA	NA	NA	NA	NA	NA	0.436119	low
DO227643	Testing	3.45205	0	2	1	2	NA	NA	NA	NA	NA	NA	0.436119	low
DO23511	Testing	0.493151	1	2	2	3	NA	NA	NA	NA	NA	NA	0.436119	low
DO23512	Testing	3.45205	0	1	1	1	NA	NA	NA	NA	NA	NA	0.436119	low
DO23517	Testing	3.28767	0	1	1	2	NA	NA	NA	NA	NA	NA	0.436119	low
DO23540	Testing	2.05479	0	2	1	1	NA	NA	NA	NA	NA	NA	0.436119	low
DO23543	Testing	2.79452	0	1	1	2	NA	NA	NA	NA	NA	NA	0.436119	low
DO23544	Testing	2.63014	0	2	1	2	NA	NA	NA	NA	NA	NA	0.436119	low
DO23546	Testing	2.87671	0	1	1	2	NA	NA	NA	NA	NA	NA	0.436119	low
DO45107	Testing	4.68493	0	1	2	2	NA	NA	NA	NA	NA	NA	0.436119	low
DO45109	Testing	4.35616	0	1	1	2	NA	NA	NA	NA	NA	NA	0.436119	low
DO45117	Testing	3.0411	1	2	2	2	NA	NA	NA	NA	NA	NA	0.436119	low
DO45121	Testing	4.19178	0	1	1	3	NA	NA	NA	NA	NA	NA	0.436119	low
HDV_2A_S38	Testing	4.10685	0	1	1	3	NA	NA	NA	NA	NA	NA	0.436119	low
DO45159	Testing	4.0274	0	2	1	3	NA	NA	NA	NA	NA	NA	0.436119	low
DO45193	Testing	0.328767	1	2	2	4	NA	NA	NA	NA	NA	NA	0.436119	low
DO45203	Testing	3.20548	0	2	2	2	NA	NA	NA	NA	NA	NA	0.436119	low
DO45229	Testing	2.71233	0	2	1	1	NA	NA	NA	NA	NA	NA	0.436119	low
DO45237	Testing	2.46575	0	1	1	2	NA	NA	NA	NA	NA	NA	0.436119	low
DO48695	Testing	1.9726	0	2	1	2	NA	NA	NA	NA	NA	NA	0.436119	low
DO48716	Testing	1.9726	0	2	1	2	NA	NA	NA	NA	NA	NA	0.436119	low
DO48719	Testing	1.89041	0	2	1	2	NA	NA	NA	NA	NA	NA	0.436119	low
DO48727	Testing	1.06849	1	2	2	2	NA	NA	NA	NA	NA	NA	0.436119	low
DO48742	Testing	1.64384	0	2	1	2	NA	NA	NA	NA	NA	NA	0.436119	low
HDV_31A_S66	Testing	3.46027	0	2	2	NA	NA	NA	NA	NA	NA	NA	0.436119	low
DO48757	Testing	1.31507	0	2	2	3	NA	NA	NA	NA	NA	NA	0.436119	low
DO50776	Testing	1.89041	0	2	1	1	NA	NA	NA	NA	NA	NA	0.436119	low
DO50793	Testing	1.47945	0	2	1	4	NA	NA	NA	NA	NA	NA	0.436119	low
DO50804	Testing	1.9726	0	2	1	2	NA	NA	NA	NA	NA	NA	0.436119	low
DO50806	Testing	1.47945	0	2	1	4	NA	NA	NA	NA	NA	NA	0.436119	low
DO50814	Testing	1.15068	0	2	1	3	NA	NA	NA	NA	NA	NA	0.436119	low
DO50816	Testing	1.06849	0	1	1	2	NA	NA	NA	NA	NA	NA	0.436119	low
DO50817	Testing	1.06849	0	2	1	2	NA	NA	NA	NA	NA	NA	0.436119	low
TCGA_5R_AA1C_01A	Testing	1.42466	0	1	1	2	M0	N0	T2	NA	NA	NA	0.436119	low
HDV_42A_S25	Testing	3.07123	0	1	2	3	NA	NA	NA	NA	NA	NA	0.436119	low
TCGA_DD_AADS_01A	Testing	1.29863	0	1	1	1	M0	N0	T1	NA	NA	NA	0.436119	low
DH013	Testing	3.78082	0	1	1	2	NA	NA	NA	NA	NA	NA	0.436119	low
GSM2011340	Testing	0.769315	0	2	1	1	NA	NA	NA	NA	NA	NA	0.57034	low
GSM363098	Testing	4.67671	0	1	1	2	NA	NA	NA	NA	NA	NA	0.57034	low
GSM363241	Testing	4.45479	0	1	1	1	NA	NA	NA	NA	NA	NA	0.57034	low
GSM363289	Testing	4.45479	0	1	1	1	NA	NA	NA	NA	NA	NA	0.57034	low
GSM1310595	Testing	3.12329	0	NA	1	NA	NA	NA	NA	NA	NA	NA	0.57034	low
DO45123	Testing	1.56164	1	2	2	2	NA	NA	NA	NA	NA	NA	0.57034	low
DO48741	Testing	0.657534	0	1	1	3	NA	NA	NA	NA	NA	NA	0.57034	low
DO50825	Testing	1.06849	0	2	1	2	NA	NA	NA	NA	NA	NA	0.57034	low
TCGA_DD_A3A6_01A	Testing	8.92603	1	2	2	2	M0	N0	T2	NA	NA	NA	0.57034	low
TG2_012	Testing	7.56164	0	1	1	1	NA	NA	NA	NA	NA	NA	0.57034	low
GSM1310649	Testing	1.47945	0	NA	1	NA	NA	NA	NA	NA	NA	NA	0.58231	low
GSM2011304	Testing	0.0394521	0	2	1	1	NA	NA	NA	NA	NA	NA	0.58231	low
GSM2011337	Testing	0.631233	0	1	1	2	NA	NA	NA	NA	NA	NA	0.58231	low
GSM3212508	Testing	4.52055	0	1	1	2	NA	NA	NA	NA	NA	NA	0.58231	low
GSM3212511	Testing	3.94521	0	1	1	2	NA	NA	NA	NA	NA	NA	0.58231	low
GSM363010	Testing	5.09589	0	1	1	1	NA	NA	NA	NA	NA	NA	0.58231	low
GSM363052	Testing	1.17534	1	1	1	3	NA	NA	NA	NA	NA	NA	0.58231	low
GSM363190	Testing	0.394521	0	1	1	2	NA	NA	NA	NA	NA	NA	0.58231	low
GSM363310	Testing	1.93151	1	1	1	2	NA	NA	NA	NA	NA	NA	0.58231	low
GSM1310577	Testing	3.94521	0	NA	1	NA	NA	NA	NA	NA	NA	NA	0.58231	low
GSM1310579	Testing	1.56164	0	NA	2	NA	NA	NA	NA	NA	NA	NA	0.58231	low
JZR_ZR81_U133A	Testing	4.93151	0	2	1	NA	NA	NA	NA	NA	NA	NA	0.58231	low
GSM1310604	Testing	3.36986	0	NA	1	NA	NA	NA	NA	NA	NA	NA	0.58231	low
DO23516	Testing	0.0547945	1	2	1	3	NA	NA	NA	NA	NA	NA	0.58231	low
DO23523	Testing	2.9589	0	1	1	3	NA	NA	NA	NA	NA	NA	0.58231	low
DO23550	Testing	2.71233	0	2	1	1	NA	NA	NA	NA	NA	NA	0.58231	low
DO45129	Testing	4.0274	0	1	1	3	NA	NA	NA	NA	NA	NA	0.58231	low
DO45141	Testing	3.61644	0	2	1	2	NA	NA	NA	NA	NA	NA	0.58231	low
DO45143	Testing	3.53425	0	2	1	3	NA	NA	NA	NA	NA	NA	0.58231	low
DO45177	Testing	3.45205	0	2	2	3	NA	NA	NA	NA	NA	NA	0.58231	low
DO45195	Testing	1.06849	0	1	1	1	NA	NA	NA	NA	NA	NA	0.58231	low
DO45221	Testing	1.06849	1	2	2	4	NA	NA	NA	NA	NA	NA	0.58231	low
DO45223	Testing	2.79452	0	2	1	4	NA	NA	NA	NA	NA	NA	0.58231	low
DO48672	Testing	1.23288	0	2	1	2	NA	NA	NA	NA	NA	NA	0.58231	low
DO48732	Testing	1.72603	0	2	1	3	NA	NA	NA	NA	NA	NA	0.58231	low
DO48761	Testing	2.38356	0	1	1	2	NA	NA	NA	NA	NA	NA	0.58231	low
DO50820	Testing	1.39726	0	2	2	3	NA	NA	NA	NA	NA	NA	0.58231	low
DO50832	Testing	0.246575	0	2	1	3	NA	NA	NA	NA	NA	NA	0.58231	low
TCGA_UB_AA0V_01A	Testing	0.860274	0	2	2	1	MX	NX	0	NA	NA	NA	0.58231	low
HDV_9A_S6	Testing	3.40548	0	2	2	NA	NA	NA	NA	NA	NA	NA	0.58231	low
TG2_023	Testing	5.0137	0	1	1	3	NA	NA	NA	NA	NA	NA	0.58231	low
GSM1310621	Testing	2.46575	0	NA	1	NA	NA	NA	NA	NA	NA	NA	0.620008	low
GSM1310624	Testing	2.21918	0	NA	2	NA	NA	NA	NA	NA	NA	NA	0.620008	low
GSM1310645	Testing	1.47945	0	NA	1	NA	NA	NA	NA	NA	NA	NA	0.620008	low
GSM2011350	Testing	2.67288	1	2	1	1	NA	NA	NA	NA	NA	NA	0.620008	low
GSM362960	Testing	5.43288	0	1	1	2	NA	NA	NA	NA	NA	NA	0.620008	low
GSM362964	Testing	5.53973	0	1	1	1	NA	NA	NA	NA	NA	NA	0.620008	low
GSM362971	Testing	3.95342	1	1	1	1	NA	NA	NA	NA	NA	NA	0.620008	low
GSM362972	Testing	5.42466	0	1	1	1	NA	NA	NA	NA	NA	NA	0.620008	low
GSM362984	Testing	4.22466	0	1	1	2	NA	NA	NA	NA	NA	NA	0.620008	low
GSM363017	Testing	1.04384	1	1	1	3	NA	NA	NA	NA	NA	NA	0.620008	low
GSM363029	Testing	4.21644	0	1	1	1	NA	NA	NA	NA	NA	NA	0.620008	low
GSM363031	Testing	4.33973	0	1	1	2	NA	NA	NA	NA	NA	NA	0.620008	low
GSM363032	Testing	2.04658	0	1	1	3	NA	NA	NA	NA	NA	NA	0.620008	low
GSM363033	Testing	2.99178	1	1	1	1	NA	NA	NA	NA	NA	NA	0.620008	low
GSM363034	Testing	3.7726	1	1	2	1	NA	NA	NA	NA	NA	NA	0.620008	low
GSM363054	Testing	4.42192	0	1	1	2	NA	NA	NA	NA	NA	NA	0.620008	low
GSM363055	Testing	0.6	0	1	2	1	NA	NA	NA	NA	NA	NA	0.620008	low
GSM363075	Testing	1.47945	1	1	2	3	NA	NA	NA	NA	NA	NA	0.620008	low
GSM363078	Testing	4.7589	1	1	1	3	NA	NA	NA	NA	NA	NA	0.620008	low
GSM363080	Testing	0.189041	1	1	1	3	NA	NA	NA	NA	NA	NA	0.620008	low
GSM363085	Testing	4.50411	1	1	1	3	NA	NA	NA	NA	NA	NA	0.620008	low
GSM363101	Testing	4.6274	0	1	1	1	NA	NA	NA	NA	NA	NA	0.620008	low
GSM363130	Testing	5.07945	0	2	1	2	NA	NA	NA	NA	NA	NA	0.620008	low
GSM363169	Testing	3.23836	0	1	1	3	NA	NA	NA	NA	NA	NA	0.620008	low
GSM363172	Testing	0.550685	1	2	1	2	NA	NA	NA	NA	NA	NA	0.620008	low
GSM363176	Testing	4.16712	0	2	2	1	NA	NA	NA	NA	NA	NA	0.620008	low
GSM363186	Testing	0.624658	1	1	1	2	NA	NA	NA	NA	NA	NA	0.620008	low
GSM363194	Testing	0.369863	0	1	1	2	NA	NA	NA	NA	NA	NA	0.620008	low
GSM363209	Testing	4.99726	0	1	2	1	NA	NA	NA	NA	NA	NA	0.620008	low
GSM363235	Testing	2.69589	0	1	1	3	NA	NA	NA	NA	NA	NA	0.620008	low
GSM363237	Testing	4.72603	0	2	1	1	NA	NA	NA	NA	NA	NA	0.620008	low
GSM363243	Testing	4.5863	0	2	1	1	NA	NA	NA	NA	NA	NA	0.620008	low
GSM363268	Testing	4.60274	0	1	1	1	NA	NA	NA	NA	NA	NA	0.620008	low
GSM363271	Testing	2.3589	0	1	1	3	NA	NA	NA	NA	NA	NA	0.620008	low
GSM363274	Testing	2.21096	1	1	1	2	NA	NA	NA	NA	NA	NA	0.620008	low
GSM363290	Testing	4.49589	0	1	2	1	NA	NA	NA	NA	NA	NA	0.620008	low
GSM363298	Testing	4.40548	0	1	1	1	NA	NA	NA	NA	NA	NA	0.620008	low
GSM1310570	Testing	4.27397	0	NA	2	NA	NA	NA	NA	NA	NA	NA	0.620008	low
GSM363331	Testing	3	1	1	2	1	NA	NA	NA	NA	NA	NA	0.620008	low
GSM363336	Testing	0.657534	1	1	1	1	NA	NA	NA	NA	NA	NA	0.620008	low
GSM363364	Testing	2.2274	1	1	1	1	NA	NA	NA	NA	NA	NA	0.620008	low
GSM363371	Testing	5.44932	0	2	2	1	NA	NA	NA	NA	NA	NA	0.620008	low
GSM1310573	Testing	2.30137	0	NA	1	NA	NA	NA	NA	NA	NA	NA	0.620008	low
GSM363376	Testing	5.05479	0	1	1	1	NA	NA	NA	NA	NA	NA	0.620008	low
GSM363386	Testing	0.821918	1	1	1	3	NA	NA	NA	NA	NA	NA	0.620008	low
GSM363388	Testing	4.70959	0	1	2	1	NA	NA	NA	NA	NA	NA	0.620008	low
GSM363393	Testing	0.328767	1	1	1	3	NA	NA	NA	NA	NA	NA	0.620008	low
GSM363420	Testing	0.6	1	2	1	NA	NA	NA	NA	NA	NA	NA	0.620008	low
JZR_CHC107_U133A	Testing	4.0274	0	1	1	NA	NA	NA	NA	NA	NA	NA	0.620008	low
GSM1310586	Testing	0.328767	0	NA	1	NA	NA	NA	NA	NA	NA	NA	0.620008	low
GSM1310603	Testing	0.90411	0	NA	1	NA	NA	NA	NA	NA	NA	NA	0.620008	low
GSM1310613	Testing	1.72603	0	NA	1	NA	NA	NA	NA	NA	NA	NA	0.620008	low
TG2_006	Testing	0.164384	1	1	1	3	NA	NA	NA	NA	NA	NA	0.620008	low
DO23514	Testing	3.53425	0	1	1	2	NA	NA	NA	NA	NA	NA	0.620008	low
DO23530	Testing	0.493151	1	1	1	4	NA	NA	NA	NA	NA	NA	0.620008	low
DO23549	Testing	2.71233	0	2	1	3	NA	NA	NA	NA	NA	NA	0.620008	low
DO45181	Testing	3.28767	0	2	2	2	NA	NA	NA	NA	NA	NA	0.620008	low
DO45199	Testing	3.69863	0	2	2	2	NA	NA	NA	NA	NA	NA	0.620008	low
DO45233	Testing	2.46575	0	2	1	3	NA	NA	NA	NA	NA	NA	0.620008	low
DO45261	Testing	2.71233	0	2	1	3	NA	NA	NA	NA	NA	NA	0.620008	low
HDV_29A_S64	Testing	3.43288	0	1	1	2	NA	NA	NA	NA	NA	NA	0.620008	low
DO50803	Testing	1.47945	0	1	2	1	NA	NA	NA	NA	NA	NA	0.620008	low
HDV_34A_S35	Testing	3.46575	0	1	1	3	NA	NA	NA	NA	NA	NA	0.620008	low
DO50819	Testing	1.39726	0	2	2	2	NA	NA	NA	NA	NA	NA	0.620008	low
TCGA_DD_AAD3_01A	Testing	3.54795	0	1	1	1	M0	N0	T1	NA	NA	NA	0.620008	low
HDV_37A_S5	Testing	3.18082	0	1	2	3	NA	NA	NA	NA	NA	NA	0.620008	low
HDV_39A_S59	Testing	0.243836	1	1	1	4	NA	NA	NA	NA	NA	NA	0.620008	low
TCGA_DD_AAEH_01A	Testing	2.14795	0	2	1	1	M0	N0	T1	NA	NA	NA	0.620008	low
TCGA_DD_AAVX_01A	Testing	4.70685	0	1	1	2	M0	N0	T2	NA	NA	NA	0.620008	low
TCGA_MI_A75H_01A	Testing	2.04658	0	2	1	NA	MX	NX	0	NA	NA	NA	0.620008	low
TCGA_DD_A1ED_01A	Testing	6.30411	0	2	1	1	M0	N0	T1	NA	NA	NA	0.620008	low
HDV_6A_S29	Testing	3.72877	0	1	1	3	NA	NA	NA	NA	NA	NA	0.620008	low
TCGA_3K_AAZ8_01A	Testing	1.08493	0	2	1	4	MX	NX	T3b	NA	NA	NA	0.620008	low
TCGA_DD_AAVR_01A	Testing	6.88493	0	1	1	1	M0	N0	T1	NA	NA	NA	0.620008	low
TCGA_DD_AAE4_01A	Testing	1.66575	0	1	2	1	M0	N0	T1	NA	NA	NA	0.620008	low
TG1_012	Testing	5.67123	0	1	2	2	NA	NA	NA	NA	NA	NA	0.620008	low
TG1_021	Testing	8.30137	0	1	1	2	NA	NA	NA	NA	NA	NA	0.620008	low
TG3_006	Testing	9.94521	0	1	1	1	NA	NA	NA	NA	NA	NA	0.620008	low
GSM2011299	Testing	3.57041	1	2	1	1	NA	NA	NA	NA	NA	NA	0.761523	low
GSM2011307	Testing	0.769315	0	1	1	3	NA	NA	NA	NA	NA	NA	0.761523	low
GSM2011332	Testing	4.1326	0	2	1	1	NA	NA	NA	NA	NA	NA	0.761523	low
GSM2011359	Testing	0.0690411	1	2	2	1	NA	NA	NA	NA	NA	NA	0.761523	low
GSM3212453	Testing	5.17808	0	1	1	2	NA	NA	NA	NA	NA	NA	0.761523	low
GSM363051	Testing	1.69315	0	1	1	3	NA	NA	NA	NA	NA	NA	0.761523	low
GSM363099	Testing	2.53973	1	1	1	3	NA	NA	NA	NA	NA	NA	0.761523	low
GSM363143	Testing	2.67945	1	1	2	2	NA	NA	NA	NA	NA	NA	0.761523	low
JZR_CHC81_U133A	Testing	1.39726	1	2	2	NA	NA	NA	NA	NA	NA	NA	0.761523	low
TG3_009	Testing	6.16438	0	1	2	1	NA	NA	NA	NA	NA	NA	0.761523	low
DO23510	Testing	2.38356	0	2	2	2	NA	NA	NA	NA	NA	NA	0.761523	low
DO23513	Testing	3.28767	0	2	1	3	NA	NA	NA	NA	NA	NA	0.761523	low
DO23533	Testing	2.46575	0	1	1	2	NA	NA	NA	NA	NA	NA	0.761523	low
DO23541	Testing	2.54795	0	2	1	2	NA	NA	NA	NA	NA	NA	0.761523	low
DO23552	Testing	2.21918	0	2	2	1	NA	NA	NA	NA	NA	NA	0.761523	low
DO45096	Testing	3.53425	1	2	1	2	NA	NA	NA	NA	NA	NA	0.761523	low
DO45099	Testing	4.35616	0	1	1	3	NA	NA	NA	NA	NA	NA	0.761523	low
DO45131	Testing	0.986301	1	1	1	4	NA	NA	NA	NA	NA	NA	0.761523	low
DO45169	Testing	3.69863	0	2	1	3	NA	NA	NA	NA	NA	NA	0.761523	low
DO45187	Testing	3.45205	0	1	2	1	NA	NA	NA	NA	NA	NA	0.761523	low
DO45253	Testing	2.38356	0	1	1	2	NA	NA	NA	NA	NA	NA	0.761523	low
DO48737	Testing	1.9726	0	1	1	1	NA	NA	NA	NA	NA	NA	0.761523	low
DO50783	Testing	1.31507	0	1	1	3	NA	NA	NA	NA	NA	NA	0.761523	low
DO50802	Testing	2.54795	0	1	1	2	NA	NA	NA	NA	NA	NA	0.761523	low
DO50809	Testing	1.9726	1	1	1	3	NA	NA	NA	NA	NA	NA	0.761523	low
DO50840	Testing	0.90411	0	1	1	2	NA	NA	NA	NA	NA	NA	0.761523	low
TCGA_G3_AAV2_01A	Testing	1.01918	0	1	1	1	M0	N0	T1	NA	NA	NA	0.761523	low
TCGA_G3_A5SI_01A	Testing	2.10411	1	1	1	2	M0	N0	T2	NA	NA	NA	0.761523	low
TCGA_BC_A69I_01A	Testing	1.06027	0	2	1	1	M0	N0	T1	NA	NA	NA	0.761523	low
TCGA_G3_A3CJ_01A	Testing	1.6274	0	1	1	2	M0	N0	T2	NA	NA	NA	0.761523	low
TCGA_CC_A7IH_01A	Testing	1	0	1	1	4	M0	N0	T3	NA	NA	NA	0.761523	low
TCGA_DD_AACX_01A	Testing	0.465753	0	2	1	2	M0	N0	T2	NA	NA	NA	0.761523	low
TCGA_DD_AAE9_01A	Testing	1.97808	0	2	1	1	M0	N0	T1	NA	NA	NA	0.761523	low
TCGA_DD_A3A4_01A	Testing	1.67671	1	1	1	4	M0	N0	T3	NA	NA	NA	0.761523	low
TCGA_WX_AA47_01A	Testing	1.52329	1	1	2	4	MX	NX	T3a	NA	NA	NA	0.761523	low
TCGA_DD_AAW2_01A	Testing	5.08219	0	2	1	1	M0	N0	T1	NA	NA	NA	0.761523	low
TCGA_DD_AADU_01A	Testing	1.51781	0	1	1	2	M0	N0	T2	NA	NA	NA	0.761523	low
TCGA_ES_A2HT_01A	Testing	1.2	1	1	1	1	MX	NX	T1	NA	NA	NA	0.761523	low
TCGA_DD_A39Z_01A	Testing	1.64658	1	1	2	2	M0	NX	T2	NA	NA	NA	0.761523	low
TCGA_DD_AACJ_01A	Testing	5.7589	0	2	1	2	M0	N0	T2	NA	NA	NA	0.761523	low
TCGA_DD_AAVY_01A	Testing	5.39726	0	1	1	4	M0	N0	T3	NA	NA	NA	0.761523	low
TG1_005	Testing	9.78082	0	1	1	2	NA	NA	NA	NA	NA	NA	0.761523	low
TG1_023	Testing	3.69863	0	1	1	3	NA	NA	NA	NA	NA	NA	0.761523	low
GSM2011338	Testing	0.512877	1	2	1	2	NA	NA	NA	NA	NA	NA	0.778751	low
GSM3212492	Testing	2.54795	1	1	1	2	NA	NA	NA	NA	NA	NA	0.778751	low
JZR_ZR4_U133A	Testing	4.10959	1	2	1	NA	NA	NA	NA	NA	NA	NA	0.778751	low
GSM1310602	Testing	2.13699	0	NA	1	NA	NA	NA	NA	NA	NA	NA	0.778751	low
DO45125	Testing	4.60274	0	1	1	3	NA	NA	NA	NA	NA	NA	0.778751	low
DO45153	Testing	3.78082	0	2	2	2	NA	NA	NA	NA	NA	NA	0.778751	low
TCGA_CC_A9FV_01A	Testing	2.74e-09	NA	1	1	4	M0	N0	T3	NA	NA	NA	0.778751	low
TCGA_FV_A4ZP_01A	Testing	6.81096	1	2	1	4	M0	NX	T3	NA	NA	NA	0.778751	low
TCGA_5R_AA1D_01A	Testing	1.23014	0	1	2	4	M0	N0	T3a	NA	NA	NA	0.778751	low
TCGA_DD_A73C_01A	Testing	1.92055	0	2	2	4	M0	N0	T3a	NA	NA	NA	0.778751	low
TG2_008	Testing	7.31507	0	1	1	1	NA	NA	NA	NA	NA	NA	0.778751	low
GSM363184	Testing	1.33973	0	1	1	3	NA	NA	NA	NA	NA	NA	0.810823	low
GSM363218	Testing	1.24932	1	1	1	3	NA	NA	NA	NA	NA	NA	0.810823	low
JZR_ZR63_U133A_2	Testing	4.93151	0	2	1	NA	NA	NA	NA	NA	NA	NA	0.810823	low
JZR_ZR89_U133A	Testing	2.74e-09	NA	1	1	NA	NA	NA	NA	NA	NA	NA	0.810823	low
GSM1310609	Testing	2.79452	0	NA	1	NA	NA	NA	NA	NA	NA	NA	0.810823	low
DO45093	Testing	1.9726	1	2	1	2	NA	NA	NA	NA	NA	NA	0.810823	low
TCGA_DD_AACT_01A	Testing	4.27945	0	2	2	1	M0	N0	T1	NA	NA	NA	0.810823	low
TCGA_DD_AADR_01A	Testing	5.55616	0	1	1	1	M0	N0	T1	NA	NA	NA	0.810823	low
TCGA_DD_A3A1_01A	Testing	0.638356	1	2	1	4	M0	N0	T3b	NA	NA	NA	0.810823	low
TCGA_MI_A75E_01A	Testing	1.38904	0	1	1	4	M0	N0	T4	NA	NA	NA	0.810823	low
TG2_022	Testing	1.06849	1	1	1	2	NA	NA	NA	NA	NA	NA	0.810823	low
GSM1310632	Testing	2.54795	0	NA	2	NA	NA	NA	NA	NA	NA	NA	0.82784	low
GSM3212497	Testing	1.56164	1	1	1	3	NA	NA	NA	NA	NA	NA	0.82784	low
GSM3212510	Testing	5.0137	0	1	2	2	NA	NA	NA	NA	NA	NA	0.82784	low
GSM363106	Testing	1.2	1	1	1	3	NA	NA	NA	NA	NA	NA	0.82784	low
JZR_ZR80_U133A	Testing	0.739726	1	2	1	NA	NA	NA	NA	NA	NA	NA	0.82784	low
TCGA_UB_AA0U_01A	Testing	0.89589	0	1	1	2	MX	NX	T2	NA	NA	NA	0.82784	low
TCGA_ZS_A9CF_01A	Testing	6.60822	0	1	1	2	MX	NX	T2	NA	NA	NA	0.82784	low
TCGA_DD_AACF_01A	Testing	1	1	2	1	1	M0	N0	T1	NA	NA	NA	0.82784	low
TCGA_ZP_A9CV_01A	Testing	2.98082	1	1	1	NA	MX	NX	T1	NA	NA	NA	0.82784	low
TG3_004	Testing	7.23288	0	1	1	2	NA	NA	NA	NA	NA	NA	0.82784	low
GSM1310635	Testing	2.05479	0	NA	1	NA	NA	NA	NA	NA	NA	NA	0.835122	low
GSM1310643	Testing	1.64384	0	NA	2	NA	NA	NA	NA	NA	NA	NA	0.835122	low
GSM362977	Testing	5.44932	0	1	1	1	NA	NA	NA	NA	NA	NA	0.835122	low
GSM363077	Testing	4.33151	0	1	1	1	NA	NA	NA	NA	NA	NA	0.835122	low
GSM363079	Testing	0.641096	1	1	1	3	NA	NA	NA	NA	NA	NA	0.835122	low
GSM363123	Testing	3.50959	0	1	1	2	NA	NA	NA	NA	NA	NA	0.835122	low
GSM363124	Testing	4.39726	0	2	1	1	NA	NA	NA	NA	NA	NA	0.835122	low
GSM363147	Testing	2.3589	1	1	1	2	NA	NA	NA	NA	NA	NA	0.835122	low
GSM363168	Testing	4.42192	0	1	1	3	NA	NA	NA	NA	NA	NA	0.835122	low
GSM363182	Testing	4.33151	0	1	1	1	NA	NA	NA	NA	NA	NA	0.835122	low
GSM363211	Testing	0.731507	1	1	1	3	NA	NA	NA	NA	NA	NA	0.835122	low
GSM363213	Testing	4.73425	0	1	1	2	NA	NA	NA	NA	NA	NA	0.835122	low
GSM363295	Testing	4.51233	0	1	1	1	NA	NA	NA	NA	NA	NA	0.835122	low
GSM363312	Testing	4.54521	0	1	2	2	NA	NA	NA	NA	NA	NA	0.835122	low
GSM363330	Testing	1.03562	1	1	1	1	NA	NA	NA	NA	NA	NA	0.835122	low
GSM363346	Testing	1.17534	1	1	1	3	NA	NA	NA	NA	NA	NA	0.835122	low
GSM363400	Testing	4.56986	0	1	1	2	NA	NA	NA	NA	NA	NA	0.835122	low
GSM363430	Testing	0.30411	1	1	1	NA	NA	NA	NA	NA	NA	NA	0.835122	low
GSM363440	Testing	4.56164	0	2	1	NA	NA	NA	NA	NA	NA	NA	0.835122	low
DO23521	Testing	3.0411	0	1	1	3	NA	NA	NA	NA	NA	NA	0.835122	low
DO45139	Testing	3.61644	0	1	1	3	NA	NA	NA	NA	NA	NA	0.835122	low
HDV_32A_S52	Testing	3.40822	0	2	2	2	NA	NA	NA	NA	NA	NA	0.835122	low
HDV_35A_S15	Testing	3.36438	0	1	2	3	NA	NA	NA	NA	NA	NA	0.835122	low
HDV_41A_S19	Testing	3.06575	0	2	2	3	NA	NA	NA	NA	NA	NA	0.835122	low
GSM2011312	Testing	0.739726	0	1	1	1	NA	NA	NA	NA	NA	NA	1.01842	low
GSM2011357	Testing	3.15616	0	1	2	1	NA	NA	NA	NA	NA	NA	1.01842	low
JZR_ZR17_U133A	Testing	2.74e-09	NA	1	1	NA	NA	NA	NA	NA	NA	NA	1.01842	low
JZR_ZR21_U133A	Testing	2.74e-09	NA	2	1	NA	NA	NA	NA	NA	NA	NA	1.01842	low
JZR_ZR84_U133A	Testing	1.64384	0	2	1	NA	NA	NA	NA	NA	NA	NA	1.01842	low
HPC_002	Testing	3.86301	0	1	1	1	NA	NA	NA	NA	NA	NA	1.01842	low
TG2_038	Testing	6.82192	0	1	1	2	NA	NA	NA	NA	NA	NA	1.01842	low
DO48681	Testing	2.46575	0	1	1	2	NA	NA	NA	NA	NA	NA	1.01842	low
DO48701	Testing	2.13699	0	2	1	2	NA	NA	NA	NA	NA	NA	1.01842	low
DO48717	Testing	0.493151	1	1	1	4	NA	NA	NA	NA	NA	NA	1.01842	low
DO50799	Testing	1.47945	0	2	2	2	NA	NA	NA	NA	NA	NA	1.01842	low
TCGA_DD_A3A2_01A	Testing	5.83836	1	2	2	1	M0	N0	T1	NA	NA	NA	1.01842	low
TCGA_DD_A1EB_01A	Testing	5.52603	0	2	2	1	M0	N0	T1	NA	NA	NA	1.01842	low
TCGA_G3_A25V_01A	Testing	2.35616	0	2	1	1	M0	N0	T1	NA	NA	NA	1.01842	low
TCGA_G3_AAV0_01A	Testing	1.30411	0	1	1	1	M0	N0	T1	NA	NA	NA	1.01842	low
TG2_002	Testing	8.13699	0	1	2	1	NA	NA	NA	NA	NA	NA	1.01842	low
GSM2011286	Testing	2.14027	0	2	1	2	NA	NA	NA	NA	NA	NA	1.0398	low
GSM2011300	Testing	0.019726	0	1	2	1	NA	NA	NA	NA	NA	NA	1.0398	low
GSM2011371	Testing	1.65699	0	1	1	2	NA	NA	NA	NA	NA	NA	1.0398	low
GSM2011374	Testing	0.029589	0	2	2	1	NA	NA	NA	NA	NA	NA	1.0398	low
GSM3212463	Testing	4.27397	0	1	1	2	NA	NA	NA	NA	NA	NA	1.0398	low
GSM3212474	Testing	5.0137	0	2	1	2	NA	NA	NA	NA	NA	NA	1.0398	low
GSM3212501	Testing	5.09589	0	1	1	2	NA	NA	NA	NA	NA	NA	1.0398	low
JZR_ZR25_U133A	Testing	4.93151	0	2	1	NA	NA	NA	NA	NA	NA	NA	1.0398	low
DO23509	Testing	2.13699	1	1	1	3	NA	NA	NA	NA	NA	NA	1.0398	low
HDV_19A_S30	Testing	0.0164384	1	1	2	3	NA	NA	NA	NA	NA	NA	1.0398	low
DO45231	Testing	2.54795	0	2	1	2	NA	NA	NA	NA	NA	NA	1.0398	low
DO45273	Testing	1.31507	0	1	1	2	NA	NA	NA	NA	NA	NA	1.0398	low
DO45303	Testing	2.71233	0	1	2	3	NA	NA	NA	NA	NA	NA	1.0398	low
TCGA_DD_AAE1_01A	Testing	1.51233	0	1	1	1	M0	N0	T1	NA	NA	NA	1.0398	low
TCGA_RC_A7SB_01A	Testing	1.61096	0	1	1	2	M0	N0	T2	NA	NA	NA	1.0398	low
TCGA_WX_AA46_01A	Testing	2.07123	0	1	1	2	MX	NX	T2	NA	NA	NA	1.0398	low
TCGA_BC_A10R_01A	Testing	0.843836	1	2	2	NA	MX	NX	T3	NA	NA	NA	1.0398	low
TCGA_ZP_A9CY_01A	Testing	2.14247	0	2	2	NA	MX	NX	T1	NA	NA	NA	1.0398	low
TCGA_NI_A4U2_01A	Testing	4.90685	1	2	1	4	MX	NX	T3	NA	NA	NA	1.0398	low
TCGA_ED_A82E_01A	Testing	1.11781	0	1	2	4	M0	N0	T3a	NA	NA	NA	1.0398	low
TCGA_DD_A39W_01A	Testing	2.26575	1	1	2	3	M0	N0	T3	NA	NA	NA	1.0398	low
GSM362988	Testing	4.2	0	1	2	1	NA	NA	NA	NA	NA	NA	1.08262	low
TG3_007	Testing	6.57534	0	1	1	2	NA	NA	NA	NA	NA	NA	1.08262	low
TG3_019	Testing	7.56164	0	2	1	2	NA	NA	NA	NA	NA	NA	1.08262	low
DO23524	Testing	2.87671	0	2	2	2	NA	NA	NA	NA	NA	NA	1.08262	low
DO45213	Testing	3.28767	0	1	1	1	NA	NA	NA	NA	NA	NA	1.08262	low
DO45263	Testing	0.739726	1	2	1	3	NA	NA	NA	NA	NA	NA	1.08262	low
DO48700	Testing	2.21918	0	2	2	2	NA	NA	NA	NA	NA	NA	1.08262	low
DO48704	Testing	2.05479	0	2	2	3	NA	NA	NA	NA	NA	NA	1.08262	low
DO50805	Testing	1.89041	0	2	1	2	NA	NA	NA	NA	NA	NA	1.08262	low
TCGA_G3_AAV5_01A	Testing	0.969863	0	2	1	2	M0	N0	T2	NA	NA	NA	1.08262	low
TCGA_XR_A8TG_01A	Testing	2.46027	0	1	1	1	M0	NX	T1	NA	NA	NA	1.08262	low
TG3_002	Testing	9.53425	0	1	1	2	NA	NA	NA	NA	NA	NA	1.08262	low
GSM363100	Testing	0.279452	1	1	1	3	NA	NA	NA	NA	NA	NA	1.09214	low
GSM363404	Testing	0.986301	1	1	1	3	NA	NA	NA	NA	NA	NA	1.09214	low
GSM363442	Testing	0.378082	1	1	1	NA	NA	NA	NA	NA	NA	NA	1.09214	low
JZR_ZR71_U133A	Testing	4.93151	0	2	1	NA	NA	NA	NA	NA	NA	NA	1.09214	low
GSM1310614	Testing	1.06849	0	NA	2	NA	NA	NA	NA	NA	NA	NA	1.09214	low
HDV_1A_S13	Testing	3.2137	1	1	2	3	NA	NA	NA	NA	NA	NA	1.09214	low
GSM2011291	Testing	0.572055	0	2	1	3	NA	NA	NA	NA	NA	NA	1.10711	low
GSM1097030	Testing	3.60822	0	1	1	NA	NA	NA	NA	No	No	No	1.10711	low
GSM2011360	Testing	0.0986301	0	2	2	1	NA	NA	NA	NA	NA	NA	1.10711	low
GSM2011375	Testing	4.63562	0	2	1	1	NA	NA	NA	NA	NA	NA	1.10711	low
GSM2011379	Testing	0.029589	0	2	2	1	NA	NA	NA	NA	NA	NA	1.10711	low
GSM2011383	Testing	1.94301	0	1	1	1	NA	NA	NA	NA	NA	NA	1.10711	low
GSM3212448	Testing	3.94521	0	1	1	3	NA	NA	NA	NA	NA	NA	1.10711	low
GSM3212503	Testing	4.35616	0	1	2	2	NA	NA	NA	NA	NA	NA	1.10711	low
TG3_012	Testing	6.90411	1	1	1	4	NA	NA	NA	NA	NA	NA	1.10711	low
DO45287	Testing	1.06849	0	2	1	1	NA	NA	NA	NA	NA	NA	1.10711	low
DO48728	Testing	0.410959	0	2	2	2	NA	NA	NA	NA	NA	NA	1.10711	low
TCGA_CC_A7IE_01A	Testing	0.594521	1	1	1	4	M0	N0	T3	NA	NA	NA	1.10711	low
TCGA_ED_A4XI_01A	Testing	2.24384	0	1	1	2	M0	N0	T2	NA	NA	NA	1.10711	low
TCGA_DD_AAE2_01A	Testing	1.74795	0	1	1	1	M0	N0	T1	NA	NA	NA	1.10711	low
TCGA_DD_AAEK_01A	Testing	2.92329	0	1	1	2	M0	N0	T2	NA	NA	NA	1.10711	low
TCGA_DD_AACC_01A	Testing	4.61644	1	1	1	1	M0	N0	T1	NA	NA	NA	1.10711	low
TCGA_DD_A115_01A	Testing	6.96438	1	1	1	4	M0	N0	T3	NA	NA	NA	1.10711	low
TCGA_2Y_A9H8_01A	Testing	1.73425	1	2	2	NA	MX	NX	T1	NA	NA	NA	1.10711	low
TCGA_FV_A2QQ_01A	Testing	1.99726	0	2	1	1	MX	N0	T1	NA	NA	NA	1.10711	low
HDV_47A_S41	Testing	3.83562	0	1	1	3	NA	NA	NA	NA	NA	NA	1.10711	low
TCGA_DD_AAD1_01A	Testing	1.54521	0	1	2	1	M0	N0	T1	NA	NA	NA	1.10711	low
TCGA_K7_A5RF_01A	Testing	1.72877	0	1	1	1	MX	NX	T1	NA	NA	NA	1.10711	low
TCGA_K7_A5RG_01A	Testing	1.42192	0	2	1	1	MX	NX	T1	NA	NA	NA	1.10711	low
TCGA_BC_A10T_01A	Testing	2.29315	1	2	1	NA	MX	NX	T4	NA	NA	NA	1.10711	low
TCGA_RG_A7D4_01A	Testing	3.00822	0	2	1	2	M0	N0	T2	NA	NA	NA	1.10711	low
HDV_53A_S17	Testing	3.19726	0	1	1	2	NA	NA	NA	NA	NA	NA	1.10711	low
TCGA_2Y_A9GX_01A	Testing	6.69041	0	2	1	1	MX	NX	T1	NA	NA	NA	1.10711	low
TCGA_DD_A1EF_01A	Testing	1.07945	1	1	2	1	M0	N0	T1	NA	NA	NA	1.10711	low
TCGA_BC_4072_01B	Testing	4.08219	1	2	2	4	M0	N0	T3	NA	NA	NA	1.10711	low
TCGA_BC_A8YO_01A	Testing	1.53973	0	2	2	4	M0	N0	T4	NA	NA	NA	1.10711	low
TCGA_DD_AACD_01A	Testing	1.04384	1	1	1	1	M0	N0	T1	NA	NA	NA	1.10711	low
TCGA_CC_5260_01A	Testing	0.238356	1	1	2	4	M0	N0	T4	NA	NA	NA	1.10711	low
TCGA_FV_A495_01A	Testing	0.00273973	0	1	2	2	M0	NX	T2	NA	NA	NA	1.10711	low
TCGA_KR_A7K8_01A	Testing	2.48219	0	1	1	1	M0	N0	T1	NA	NA	NA	1.10711	low
TCGA_ED_A7XO_01A	Testing	1.16986	0	1	1	4	M0	N0	T3a	NA	NA	NA	1.10711	low
TCGA_DD_AACB_01A	Testing	6.36712	0	2	2	1	M0	N0	T1	NA	NA	NA	1.10711	low
TCGA_CC_5261_01A	Testing	0.265753	1	1	1	2	M0	N0	T2	NA	NA	NA	1.10711	low
TCGA_DD_A114_01A	Testing	3.14795	1	1	1	2	M0	0	T2	NA	NA	NA	1.10711	low
GSM1310591	Testing	0.246575	0	NA	1	NA	NA	NA	NA	NA	NA	NA	1.11506	low
GSM1310598	Testing	3.12329	0	NA	1	NA	NA	NA	NA	NA	NA	NA	1.11506	low
DO23535	Testing	2.63014	0	2	1	1	NA	NA	NA	NA	NA	NA	1.11506	low
DO23545	Testing	1.56164	1	2	1	2	NA	NA	NA	NA	NA	NA	1.11506	low
DO45111	Testing	4.35616	0	2	1	2	NA	NA	NA	NA	NA	NA	1.11506	low
DO45173	Testing	3.20548	0	1	1	3	NA	NA	NA	NA	NA	NA	1.11506	low
DO45191	Testing	3.28767	0	1	2	2	NA	NA	NA	NA	NA	NA	1.11506	low
DO48751	Testing	1.31507	1	2	1	2	NA	NA	NA	NA	NA	NA	1.11506	low
DO48760	Testing	1.89041	0	2	2	2	NA	NA	NA	NA	NA	NA	1.11506	low
DO50807	Testing	1.47945	0	2	1	1	NA	NA	NA	NA	NA	NA	1.11506	low
TCGA_DD_AAE3_01A	Testing	1.55068	0	1	1	1	M0	N0	T1	NA	NA	NA	1.11506	low
GSM1310620	Testing	1.39726	0	NA	1	NA	NA	NA	NA	NA	NA	NA	1.18725	high
GSM362948	Testing	5.04658	0	1	1	2	NA	NA	NA	NA	NA	NA	1.18725	high
GSM363039	Testing	4.33973	0	1	1	1	NA	NA	NA	NA	NA	NA	1.18725	high
GSM363057	Testing	4.9726	1	1	1	2	NA	NA	NA	NA	NA	NA	1.18725	high
GSM363086	Testing	4.9726	0	1	1	2	NA	NA	NA	NA	NA	NA	1.18725	high
GSM363105	Testing	0.780822	0	1	1	2	NA	NA	NA	NA	NA	NA	1.18725	high
GSM363150	Testing	0.271233	1	2	1	2	NA	NA	NA	NA	NA	NA	1.18725	high
GSM363166	Testing	4.42192	0	1	1	3	NA	NA	NA	NA	NA	NA	1.18725	high
GSM363249	Testing	4.86575	0	1	2	2	NA	NA	NA	NA	NA	NA	1.18725	high
GSM363266	Testing	0.205479	1	1	1	3	NA	NA	NA	NA	NA	NA	1.18725	high
GSM363332	Testing	1.03562	1	1	1	1	NA	NA	NA	NA	NA	NA	1.18725	high
GSM363350	Testing	5.16986	0	1	1	1	NA	NA	NA	NA	NA	NA	1.18725	high
GSM363354	Testing	0.854795	1	2	1	1	NA	NA	NA	NA	NA	NA	1.18725	high
TCGA_BC_A110_01A	Testing	5.79726	1	1	2	NA	MX	NX	T1	NA	NA	NA	1.18725	high
GSM2011296	Testing	2.52493	0	1	1	1	NA	NA	NA	NA	NA	NA	1.35981	high
GSM2011308	Testing	1.20329	0	1	1	1	NA	NA	NA	NA	NA	NA	1.35981	high
GSM2011310	Testing	1.05534	0	1	1	1	NA	NA	NA	NA	NA	NA	1.35981	high
GSM2011334	Testing	5.6811	0	1	1	1	NA	NA	NA	NA	NA	NA	1.35981	high
GSM2011348	Testing	0.019726	0	1	2	1	NA	NA	NA	NA	NA	NA	1.35981	high
GSM2011349	Testing	4.91178	0	1	1	2	NA	NA	NA	NA	NA	NA	1.35981	high
GSM2011362	Testing	0.128219	0	1	1	1	NA	NA	NA	NA	NA	NA	1.35981	high
GSM2011369	Testing	0.769315	0	2	1	2	NA	NA	NA	NA	NA	NA	1.35981	high
GSM2011372	Testing	0.907397	1	1	1	2	NA	NA	NA	NA	NA	NA	1.35981	high
GSM2011381	Testing	7.6537	0	2	1	2	NA	NA	NA	NA	NA	NA	1.35981	high
GSM2011388	Testing	0.641096	1	2	1	3	NA	NA	NA	NA	NA	NA	1.35981	high
GSM2011395	Testing	4.29041	0	2	1	2	NA	NA	NA	NA	NA	NA	1.35981	high
GSM2011399	Testing	4.36932	0	2	1	1	NA	NA	NA	NA	NA	NA	1.35981	high
GSM3212449	Testing	0.986301	0	1	1	1	NA	NA	NA	NA	NA	NA	1.35981	high
GSM3212466	Testing	1.39726	1	1	1	2	NA	NA	NA	NA	NA	NA	1.35981	high
GSM3212488	Testing	2.13699	1	2	1	2	NA	NA	NA	NA	NA	NA	1.35981	high
GSM3212493	Testing	5.75342	0	1	1	1	NA	NA	NA	NA	NA	NA	1.35981	high
GSM3212502	Testing	4.43836	0	1	1	1	NA	NA	NA	NA	NA	NA	1.35981	high
DO45205	Testing	0.246575	1	2	2	2	NA	NA	NA	NA	NA	NA	1.35981	high
DO45289	Testing	0.986301	0	2	2	3	NA	NA	NA	NA	NA	NA	1.35981	high
DO48712	Testing	2.21918	0	1	1	2	NA	NA	NA	NA	NA	NA	1.35981	high
TCGA_DD_AACY_01A	Testing	3.9726	0	1	1	1	M0	N0	T1	NA	NA	NA	1.35981	high
TCGA_KR_A7K0_01A	Testing	0.178082	1	2	1	1	M0	N0	T1	NA	NA	NA	1.35981	high
TCGA_DD_A4NK_01A	Testing	3.31507	1	2	2	4	M0	N0	T3	NA	NA	NA	1.35981	high
TCGA_EP_A26S_01A	Testing	1.66575	0	2	1	1	MX	N0	T1	NA	NA	NA	1.35981	high
TCGA_2Y_A9GZ_01A	Testing	2.32329	1	2	2	2	MX	NX	T2	NA	NA	NA	1.35981	high
TCGA_LG_A6GG_01A	Testing	1.06027	0	2	2	2	M0	NX	T2	NA	NA	NA	1.35981	high
TCGA_BC_A5W4_01A	Testing	1.49863	1	2	1	4	M0	NX	T3a	NA	NA	NA	1.35981	high
TCGA_G3_A7M7_01A	Testing	0.989041	0	2	1	1	MX	NX	T1	NA	NA	NA	1.35981	high
TCGA_DD_A4NF_01A	Testing	2.58082	0	2	1	1	M0	N0	T1	NA	NA	NA	1.35981	high
HDV_49A_S70	Testing	3.19726	0	1	1	3	NA	NA	NA	NA	NA	NA	1.35981	high
TCGA_ES_A2HS_01A	Testing	1.88493	1	2	1	1	MX	NX	T1	NA	NA	NA	1.35981	high
TCGA_CC_A7IF_01A	Testing	1.77808	1	1	1	4	M0	N0	T3	NA	NA	NA	1.35981	high
TCGA_UB_A7MB_01A	Testing	1.64658	0	1	1	2	MX	NX	T2	NA	NA	NA	1.35981	high
TCGA_2Y_A9HA_01A	Testing	0.0986301	1	2	1	2	MX	NX	T2	NA	NA	NA	1.35981	high
TCGA_5C_A9VG_01A	Testing	0.89863	0	1	1	2	M0	N0	T2	NA	NA	NA	1.35981	high
TCGA_ZP_A9D4_01A	Testing	1.08219	0	1	2	NA	MX	NX	T1	NA	NA	NA	1.35981	high
TCGA_BC_A3KF_01A	Testing	0.0219178	0	2	2	1	M0	NX	T1	NA	NA	NA	1.35981	high
TCGA_DD_AAEE_01A	Testing	2.21918	0	1	1	1	M0	N0	T1	NA	NA	NA	1.35981	high
TCGA_2Y_A9GU_01A	Testing	5.31233	0	1	2	1	MX	NX	T1	NA	NA	NA	1.35981	high
TCGA_DD_A4NL_01A	Testing	4.68767	0	1	1	1	M0	N0	T1	NA	NA	NA	1.35981	high
TCGA_DD_AAC8_01A	Testing	0.0438356	1	2	1	1	M0	N0	T1	NA	NA	NA	1.35981	high
TCGA_G3_A7M8_01A	Testing	1.17808	0	1	1	1	MX	NX	T1	NA	NA	NA	1.35981	high
TCGA_DD_AADG_01A	Testing	3.13699	0	2	1	4	M0	N0	T3a	NA	NA	NA	1.35981	high
TCGA_BC_A10U_01A	Testing	2.29315	1	2	1	NA	MX	NX	T2	NA	NA	NA	1.35981	high
GSM2011302	Testing	4.75397	0	2	1	3	NA	NA	NA	NA	NA	NA	1.44784	high
GSM2011358	Testing	3.15616	0	1	2	1	NA	NA	NA	NA	NA	NA	1.44784	high
GSM2011390	Testing	3.58027	0	2	1	2	NA	NA	NA	NA	NA	NA	1.44784	high
GSM2011392	Testing	4.75397	0	2	1	3	NA	NA	NA	NA	NA	NA	1.44784	high
GSM3212456	Testing	0.821918	1	2	1	2	NA	NA	NA	NA	NA	NA	1.44784	high
GSM3212483	Testing	4.60274	0	1	1	3	NA	NA	NA	NA	NA	NA	1.44784	high
GSM1097043	Testing	0.246575	1	1	2	NA	NA	NA	NA	Yes	Yes	NA	1.44784	high
GSM3212505	Testing	4.93151	0	1	1	2	NA	NA	NA	NA	NA	NA	1.44784	high
GSM3212506	Testing	3.69863	0	1	1	1	NA	NA	NA	NA	NA	NA	1.44784	high
GSM1097056	Testing	2.26603	0	2	1	NA	NA	NA	NA	No	No	NA	1.44784	high
JZR_CHC124_U133A	Testing	2.21918	1	2	1	NA	NA	NA	NA	NA	NA	NA	1.44784	high
JZR_CHC170_U133A	Testing	1.06849	1	1	1	NA	NA	NA	NA	NA	NA	NA	1.44784	high
TG3_015	Testing	4.76712	0	1	1	2	NA	NA	NA	NA	NA	NA	1.44784	high
TG1_004	Testing	8.05479	0	1	1	1	NA	NA	NA	NA	NA	NA	1.44784	high
TG2_028	Testing	1.06849	0	1	1	3	NA	NA	NA	NA	NA	NA	1.44784	high
DO23515	Testing	3.36986	0	2	1	2	NA	NA	NA	NA	NA	NA	1.44784	high
DO45127	Testing	1.15068	1	2	1	3	NA	NA	NA	NA	NA	NA	1.44784	high
HDV_23A_S42	Testing	3.36438	0	1	1	3	NA	NA	NA	NA	NA	NA	1.44784	high
DO45217	Testing	0.739726	1	2	2	3	NA	NA	NA	NA	NA	NA	1.44784	high
DO45301	Testing	3.94521	1	1	1	2	NA	NA	NA	NA	NA	NA	1.44784	high
TCGA_DD_AADK_01A	Testing	2.87397	0	2	2	2	M0	N0	T2	NA	NA	NA	1.44784	high
TCGA_5C_AAPD_01A	Testing	0.0547945	0	1	1	2	M0	N0	T2	NA	NA	NA	1.44784	high
TCGA_KR_A7K7_01A	Testing	2.60548	0	1	2	2	M0	N0	T2	NA	NA	NA	1.44784	high
TCGA_DD_AAVV_01A	Testing	6.72603	0	1	1	2	M0	N0	T2	NA	NA	NA	1.44784	high
TCGA_BC_A216_01A	Testing	3.70137	0	1	2	4	M0	NX	T3	NA	NA	NA	1.44784	high
TCGA_2V_A95S_01A	Testing	2.74e-09	NA	1	1	2	MX	NX	T2	NA	NA	NA	1.44784	high
TCGA_DD_AADF_01A	Testing	0.315068	1	1	2	1	M0	N0	T1	NA	NA	NA	1.44784	high
HDV_18A_S21	Testing	3.2411	1	2	1	3	NA	NA	NA	NA	NA	NA	1.45824	high
DO45183	Testing	1.56164	1	2	2	2	NA	NA	NA	NA	NA	NA	1.45824	high
HDV_43A_S67	Testing	3.10685	0	2	2	3	NA	NA	NA	NA	NA	NA	1.45824	high
TCGA_DD_A73G_01A	Testing	9.52877	0	2	2	1	M0	N0	T1	NA	NA	NA	1.45824	high
HDV_48A_S69	Testing	3.16986	0	2	1	3	NA	NA	NA	NA	NA	NA	1.45824	high
TCGA_ZP_A9D0_01A	Testing	2.98904	0	2	2	NA	MX	NX	T1	NA	NA	NA	1.45824	high
HDV_66A_S49	Testing	0.210959	1	1	2	NA	NA	NA	NA	NA	NA	NA	1.45824	high
GSM1097015	Testing	1.33151	1	1	1	NA	NA	NA	NA	No	NA	No	1.47823	high
GSM1097027	Testing	2.74e-09	0	1	1	NA	NA	NA	NA	Yes	Yes	Yes	1.47823	high
GSM2011396	Testing	3.53096	0	2	1	1	NA	NA	NA	NA	NA	NA	1.47823	high
GSM1097039	Testing	4.76959	0	1	1	NA	NA	NA	NA	No	No	No	1.47823	high
GSM3212464	Testing	4.19178	0	1	1	2	NA	NA	NA	NA	NA	NA	1.47823	high
GSM3212467	Testing	3.86301	0	1	1	2	NA	NA	NA	NA	NA	NA	1.47823	high
GSM3212475	Testing	5.0137	0	1	2	2	NA	NA	NA	NA	NA	NA	1.47823	high
GSM1097042	Testing	0.246575	1	1	2	NA	NA	NA	NA	Yes	Yes	NA	1.47823	high
GSM3212498	Testing	2.54795	1	1	1	2	NA	NA	NA	NA	NA	NA	1.47823	high
GSM3212499	Testing	0.821918	1	1	1	3	NA	NA	NA	NA	NA	NA	1.47823	high
GSM3212507	Testing	4.76712	1	1	1	3	NA	NA	NA	NA	NA	NA	1.47823	high
GSM1097054	Testing	0.419178	1	1	2	NA	NA	NA	NA	Yes	Yes	NA	1.47823	high
GSM1097059	Testing	1.3726	1	1	1	NA	NA	NA	NA	Yes	Yes	NA	1.47823	high
GSM1097061	Testing	0.427397	1	1	2	NA	NA	NA	NA	Yes	Yes	No	1.47823	high
JZR_ZR2_U133A	Testing	3.12329	0	2	1	NA	NA	NA	NA	NA	NA	NA	1.47823	high
JZR_ZR43_U133A_1	Testing	0.246575	1	2	1	NA	NA	NA	NA	NA	NA	NA	1.47823	high
JZR_ZR87_U133A	Testing	2.74e-09	NA	1	1	NA	NA	NA	NA	NA	NA	NA	1.47823	high
JZR_ZR92_U133A	Testing	1.23288	1	1	1	NA	NA	NA	NA	NA	NA	NA	1.47823	high
GSM1310596	Testing	2.30137	0	NA	2	NA	NA	NA	NA	NA	NA	NA	1.47823	high
DO45279	Testing	3.53425	0	2	1	3	NA	NA	NA	NA	NA	NA	1.47823	high
TCGA_DD_A1EI_01A	Testing	0.50137	0	1	1	1	M0	N0	T1	NA	NA	NA	1.47823	high
HDV_46A_S37	Testing	3.36438	0	2	1	2	NA	NA	NA	NA	NA	NA	1.47823	high
TCGA_ED_A7XP_01A	Testing	1.09589	0	1	2	2	M0	N0	T2	NA	NA	NA	1.47823	high
TCGA_FV_A3R2_01A	Testing	0.531507	1	2	1	1	MX	NX	T1	NA	NA	NA	1.47823	high
TCGA_DD_A4NA_01A	Testing	2.76164	0	2	2	4	M0	N1	T2	NA	NA	NA	1.47823	high
TCGA_BW_A5NO_01A	Testing	0.0547945	0	1	1	4	MX	NX	T3a	NA	NA	NA	1.49123	high
GSM363073	Testing	2.17808	1	1	1	2	NA	NA	NA	NA	NA	NA	1.55264	high
TCGA_DD_A4NG_01A	Testing	2.19726	1	2	1	4	M0	NX	T3a	NA	NA	NA	1.55264	high
GSM1310633	Testing	0.493151	0	NA	2	NA	NA	NA	NA	NA	NA	NA	1.58523	high
GSM363076	Testing	1.89041	1	1	1	3	NA	NA	NA	NA	NA	NA	1.58523	high
GSM363081	Testing	0.427397	1	1	1	3	NA	NA	NA	NA	NA	NA	1.58523	high
GSM363102	Testing	3.11507	1	1	1	2	NA	NA	NA	NA	NA	NA	1.58523	high
JZR_ZR67_U133A	Testing	4.93151	0	2	1	NA	NA	NA	NA	NA	NA	NA	1.58523	high
GSM1097024	Testing	0.361644	1	1	1	NA	NA	NA	NA	Yes	No	Yes	1.93317	high
GSM1097026	Testing	3.63288	0	1	1	NA	NA	NA	NA	Yes	Yes	No	1.93317	high
GSM1097028	Testing	2.74e-09	0	1	1	NA	NA	NA	NA	Yes	Yes	Yes	1.93317	high
GSM2011317	Testing	1.6274	0	1	1	1	NA	NA	NA	NA	NA	NA	1.93317	high
GSM2011318	Testing	1.76548	0	1	1	2	NA	NA	NA	NA	NA	NA	1.93317	high
GSM1097033	Testing	0.632877	1	1	1	NA	NA	NA	NA	Yes	Yes	No	1.93317	high
GSM2011367	Testing	1.64712	0	1	1	2	NA	NA	NA	NA	NA	NA	1.93317	high
GSM2011391	Testing	4.64548	0	1	1	2	NA	NA	NA	NA	NA	NA	1.93317	high
GSM1097038	Testing	4.78932	0	1	1	NA	NA	NA	NA	No	NA	No	1.93317	high
GSM3212454	Testing	2.46575	1	1	1	2	NA	NA	NA	NA	NA	NA	1.93317	high
GSM3212455	Testing	3.86301	0	1	1	2	NA	NA	NA	NA	NA	NA	1.93317	high
GSM3212459	Testing	1.15068	1	1	1	2	NA	NA	NA	NA	NA	NA	1.93317	high
GSM3212465	Testing	3.20548	0	1	2	2	NA	NA	NA	NA	NA	NA	1.93317	high
GSM3212468	Testing	0.986301	1	2	1	1	NA	NA	NA	NA	NA	NA	1.93317	high
GSM3212470	Testing	1.89041	1	2	1	3	NA	NA	NA	NA	NA	NA	1.93317	high
GSM3212473	Testing	0.575342	1	1	1	2	NA	NA	NA	NA	NA	NA	1.93317	high
GSM3212477	Testing	3.61644	1	1	1	2	NA	NA	NA	NA	NA	NA	1.93317	high
GSM3212479	Testing	1.9726	0	1	1	2	NA	NA	NA	NA	NA	NA	1.93317	high
GSM3212484	Testing	5.34247	0	2	1	2	NA	NA	NA	NA	NA	NA	1.93317	high
GSM3212485	Testing	0.410959	1	1	1	3	NA	NA	NA	NA	NA	NA	1.93317	high
GSM3212486	Testing	0.575342	1	1	1	2	NA	NA	NA	NA	NA	NA	1.93317	high
GSM3212496	Testing	0.328767	1	1	1	2	NA	NA	NA	NA	NA	NA	1.93317	high
GSM1097044	Testing	2.49041	0	1	1	NA	NA	NA	NA	No	No	No	1.93317	high
GSM3212509	Testing	3.61644	0	1	1	2	NA	NA	NA	NA	NA	NA	1.93317	high
GSM1097046	Testing	1.14247	1	1	1	NA	NA	NA	NA	Yes	Yes	No	1.93317	high
GSM1097047	Testing	1.14247	1	1	1	NA	NA	NA	NA	Yes	Yes	No	1.93317	high
GSM1097058	Testing	2.23808	0	1	1	NA	NA	NA	NA	No	No	No	1.93317	high
JZR_CHC168_U133A	Testing	0.90411	1	2	1	NA	NA	NA	NA	NA	NA	NA	1.93317	high
JZR_ZR47_U133A	Testing	1.31507	1	2	2	NA	NA	NA	NA	NA	NA	NA	1.93317	high
GSM1097020	Testing	1.47123	1	1	1	NA	NA	NA	NA	Yes	No	Yes	1.93317	high
GSM1097021	Testing	0.090411	1	1	2	NA	NA	NA	NA	No	No	No	1.93317	high
GSM1097023	Testing	0.361644	1	1	1	NA	NA	NA	NA	Yes	No	Yes	1.93317	high
DO45211	Testing	0.657534	0	2	1	3	NA	NA	NA	NA	NA	NA	1.93317	high
TCGA_DD_AACA_01A	Testing	6.30411	0	2	1	1	M0	N0	T1	NA	NA	NA	1.93317	high
TCGA_DD_A4NE_01A	Testing	1.80822	1	2	2	4	M0	N0	T3a	NA	NA	NA	1.93317	high
TCGA_DD_AAVZ_01A	Testing	5.20548	0	1	1	1	M0	N0	T1	NA	NA	NA	1.93317	high
TCGA_G3_AAV7_01A	Testing	0.989041	0	1	1	2	M0	N0	T2	NA	NA	NA	1.93317	high
TCGA_BC_A3KG_01A	Testing	1.86301	0	2	2	2	M0	N0	T2	NA	NA	NA	1.93317	high
TCGA_GJ_A3OU_01A	Testing	2.40822	0	1	1	1	MX	NX	T1	NA	NA	NA	1.93317	high
TCGA_CC_A3MB_01A	Testing	0.863014	1	1	1	4	M0	N0	T3	NA	NA	NA	1.93317	high
TCGA_WJ_A86L_01A	Testing	0.945205	0	2	2	1	MX	NX	T1	NA	NA	NA	1.93317	high
TCGA_DD_A1EE_01A	Testing	0.956164	1	2	1	4	M0	N0	T3	NA	NA	NA	1.93317	high
TCGA_HP_A5MZ_01A	Testing	0.249315	1	1	1	1	M0	NX	T1	NA	NA	NA	1.93317	high
TCGA_UB_A7MC_01A	Testing	1.36986	0	1	1	4	MX	N0	T3a	NA	NA	NA	1.93317	high
TCGA_2Y_A9H2_01A	Testing	4.74247	0	1	2	1	MX	N0	T1	NA	NA	NA	1.93317	high
TCGA_EP_A2KA_01A	Testing	1.71781	1	1	2	4	MX	NX	T3a	NA	NA	NA	1.93317	high
TCGA_DD_AADW_01A	Testing	1.60822	0	1	1	1	M0	N0	T1	NA	NA	NA	1.93317	high
TCGA_ZP_A9D2_01A	Testing	2.09589	1	1	1	NA	MX	NX	T2	NA	NA	NA	1.93317	high
TCGA_ED_A7PX_01A	Testing	0.0164384	0	1	2	2	M0	NX	T2	NA	NA	NA	1.93317	high
TCGA_RC_A7S9_01A	Testing	1.75342	0	1	2	1	M0	N0	T1	NA	NA	NA	1.93317	high
TCGA_BC_A112_01A	Testing	0.419178	1	2	1	NA	MX	NX	T3	NA	NA	NA	1.93317	high
TCGA_CC_A8HS_01A	Testing	0.821918	1	1	1	4	M0	N1	T3	NA	NA	NA	1.93317	high
TCGA_G3_A7M6_01A	Testing	1.73151	0	1	2	1	MX	NX	T1	NA	NA	NA	1.93317	high
TCGA_UB_A7MA_01A	Testing	2.32329	0	1	2	2	M0	N0	T2b	NA	NA	NA	1.93317	high
TCGA_MI_A75C_01A	Testing	0.79726	0	1	1	1	M0	N0	T1	NA	NA	NA	1.93317	high
TCGA_2Y_A9H5_01A	Testing	1.52055	1	1	2	1	MX	N0	T1	NA	NA	NA	1.93317	high
TG2_001	Testing	8.87671	0	1	1	2	NA	NA	NA	NA	NA	NA	1.93317	high
TG2_004	Testing	7.56164	0	1	1	2	NA	NA	NA	NA	NA	NA	1.93317	high
GSM2011309	Testing	1.12438	0	1	2	2	NA	NA	NA	NA	NA	NA	1.95017	high
GSM2011384	Testing	0.0591781	0	2	1	1	NA	NA	NA	NA	NA	NA	1.95017	high
HDV_13A_S56	Testing	2.25753	1	1	2	3	NA	NA	NA	NA	NA	NA	1.95017	high
HDV_61A_S32	Testing	0.20274	1	1	1	3	NA	NA	NA	NA	NA	NA	1.95017	high
GSM2011387	Testing	1.68658	1	1	1	3	NA	NA	NA	NA	NA	NA	1.9911	high
GSM1310581	Testing	2.30137	0	NA	1	NA	NA	NA	NA	NA	NA	NA	1.9911	high
TCGA_CC_A123_01A	Testing	0.6	0	1	2	4	M0	N0	T3	NA	NA	NA	1.9911	high
HDV_52A_S12	Testing	3.11233	0	1	2	3	NA	NA	NA	NA	NA	NA	1.9911	high
HDV_57A_S65	Testing	3.03014	0	1	1	2	NA	NA	NA	NA	NA	NA	1.9911	high
TCGA_T1_A6J8_01A	Testing	0.0630137	0	2	1	NA	M0	NX	T1	NA	NA	NA	1.9911	high
TCGA_DD_AACV_01A	Testing	4.19452	0	1	1	1	M0	N0	T1	NA	NA	NA	2.0731	high
TCGA_DD_AADP_01A	Testing	1.25479	0	1	1	1	M0	N0	T1	NA	NA	NA	2.0731	high
TCGA_DD_AAD6_01A	Testing	1.8411	0	2	1	4	M0	N0	T3a	NA	NA	NA	2.0731	high
GSM2011335	Testing	3.92548	1	1	1	2	NA	NA	NA	NA	NA	NA	2.12	high
GSM363434	Testing	2.74e-09	NA	NA	NA	NA	NA	NA	NA	NA	NA	NA	2.12	high
HDV_27A_S57	Testing	1.4137	1	2	2	3	NA	NA	NA	NA	NA	NA	2.12	high
HDV_30A_S2	Testing	0.868493	1	1	1	NA	NA	NA	NA	NA	NA	NA	2.12	high
TCGA_DD_AAW0_01A	Testing	5.52055	0	1	1	1	M0	N0	T1	NA	NA	NA	2.12	high
TCGA_2Y_A9H0_01A	Testing	10.0685	0	1	1	4	M0	N0	T3	NA	NA	NA	2.12	high
TCGA_DD_AACZ_01A	Testing	0.468493	1	1	2	1	M0	N0	T1	NA	NA	NA	2.12	high
TCGA_BD_A3EP_01A	Testing	1.12055	0	2	2	1	M0	N0	T1	NA	NA	NA	2.12	high
HDV_68A_S50	Testing	1.29041	1	1	1	3	NA	NA	NA	NA	NA	NA	2.12	high
GSM2011295	Testing	0.0394521	0	2	1	1	NA	NA	NA	NA	NA	NA	2.60389	high
GSM2011297	Testing	1.47945	1	1	1	3	NA	NA	NA	NA	NA	NA	2.60389	high
GSM2011341	Testing	0.019726	0	1	1	2	NA	NA	NA	NA	NA	NA	2.60389	high
GSM2011346	Testing	0.187397	1	1	1	3	NA	NA	NA	NA	NA	NA	2.60389	high
GSM2011356	Testing	0.019726	0	1	1	3	NA	NA	NA	NA	NA	NA	2.60389	high
GSM2011364	Testing	2.4263	0	1	2	2	NA	NA	NA	NA	NA	NA	2.60389	high
GSM2011370	Testing	0.29589	0	2	1	4	NA	NA	NA	NA	NA	NA	2.60389	high
JZR_ZR9_U133A	Testing	4.93151	0	1	1	NA	NA	NA	NA	NA	NA	NA	2.60389	high
HDV_11A_S34	Testing	0.586301	1	1	2	2	NA	NA	NA	NA	NA	NA	2.60389	high
DO45259	Testing	0.90411	0	2	1	3	NA	NA	NA	NA	NA	NA	2.60389	high
DO45267	Testing	1.56164	1	2	1	3	NA	NA	NA	NA	NA	NA	2.60389	high
TCGA_ED_A7PZ_01A	Testing	0.0164384	0	1	1	2	M0	NX	T2	NA	NA	NA	2.60389	high
TCGA_FV_A496_01A	Testing	0.0273973	0	2	2	1	M0	NX	T1	NA	NA	NA	2.60389	high
TCGA_DD_AACQ_01A	Testing	1.18356	1	1	1	2	M0	N0	T2	NA	NA	NA	2.60389	high
TCGA_RC_A7SK_01A	Testing	1.29315	0	1	1	1	M0	N0	T1	NA	NA	NA	2.60389	high
TCGA_5C_A9VH_01A	Testing	0.882192	0	2	1	1	M0	N0	T1	NA	NA	NA	2.60389	high
TCGA_DD_A4NN_01A	Testing	2.46301	1	1	2	1	M0	N0	T1	NA	NA	NA	2.60389	high
TCGA_BC_A10Z_01A	Testing	0.0931507	1	1	2	1	MX	N0	T1	NA	NA	NA	2.60389	high
TCGA_ZS_A9CE_01A	Testing	3.4	0	2	2	2	MX	NX	T2	NA	NA	NA	2.60389	high
TCGA_CC_A7II_01A	Testing	1.09315	0	1	1	4	M0	N0	T3	NA	NA	NA	2.60389	high
TCGA_DD_AADL_01A	Testing	1.74247	0	1	1	1	M0	N0	T1	NA	NA	NA	2.60389	high
TCGA_DD_A1EK_01A	Testing	1.52877	1	1	2	4	M1	N0	T4	NA	NA	NA	2.60389	high
TCGA_DD_A39Y_01A	Testing	0.468493	1	2	1	1	M0	NX	T1	NA	NA	NA	2.60389	high
TCGA_DD_AACL_01A	Testing	0.293151	1	2	2	1	M0	N0	T1	NA	NA	NA	2.77246	high
TCGA_CC_A5UC_01A	Testing	0.950685	1	1	1	4	M0	N0	T3	NA	NA	NA	2.77246	high
TCGA_BC_A10W_01A	Testing	0.249315	1	1	1	NA	MX	NX	T4	NA	NA	NA	2.83065	high
TCGA_DD_AADC_01A	Testing	1.16438	1	1	1	1	M0	N0	T1	NA	NA	NA	2.83065	high
TCGA_CC_5263_01A	Testing	0.353425	1	1	1	4	M0	N0	T3	NA	NA	NA	2.83065	high
TCGA_BC_A69H_01A	Testing	1.21644	0	1	1	2	M0	NX	T2	NA	NA	NA	2.83065	high
GSM2011324	Testing	0.512877	0	1	1	1	NA	NA	NA	NA	NA	NA	3.70182	high
GSM2011342	Testing	0.335342	0	1	1	2	NA	NA	NA	NA	NA	NA	3.70182	high
GSM3212480	Testing	2.38356	1	1	1	2	NA	NA	NA	NA	NA	NA	3.70182	high
GSM1097019	Testing	1.47123	1	1	1	NA	NA	NA	NA	Yes	No	Yes	3.70182	high
TG3_016	Testing	0.657534	0	1	1	2	NA	NA	NA	NA	NA	NA	3.70182	high
TCGA_K7_AAU7_01A	Testing	0.983562	0	1	1	2	MX	NX	T2a	NA	NA	NA	3.70182	high
TCGA_GJ_A6C0_01A	Testing	0.0849315	1	2	2	2	MX	NX	T2	NA	NA	NA	3.70182	high
TCGA_ZS_A9CD_01A	Testing	3.79726	1	2	1	2	MX	NX	T2	NA	NA	NA	3.70182	high
TCGA_DD_A113_01A	Testing	6.64384	0	1	2	2	M0	N0	T2	NA	NA	NA	3.70182	high
TCGA_RC_A6M3_01A	Testing	2.74e-09	NA	1	1	2	M0	N0	T2	NA	NA	NA	3.70182	high
TCGA_DD_A4NQ_01A	Testing	1.02192	1	1	1	2	M0	N0	T2	NA	NA	NA	3.70182	high
TCGA_YA_A8S7_01A	Testing	1.12877	1	2	1	4	MX	N0	T3a	NA	NA	NA	3.70182	high
TCGA_ED_A7PY_01A	Testing	1.06849	0	1	2	2	M0	NX	T2	NA	NA	NA	3.70182	high
TCGA_ED_A459_01A	Testing	2.49315	0	1	1	2	M0	N0	T2	NA	NA	NA	3.70182	high
TCGA_WX_AA44_01A	Testing	1.68493	0	1	2	1	MX	NX	T1	NA	NA	NA	3.70182	high
TCGA_XR_A8TC_01A	Testing	3.66849	0	1	2	1	MX	NX	T1	NA	NA	NA	3.70182	high
TCGA_O8_A75V_01A	Testing	1.47397	0	1	1	1	MX	NX	T1	NA	NA	NA	3.70182	high
TCGA_CC_A8HT_01A	Testing	0.383562	1	2	1	4	M0	N0	T3	NA	NA	NA	3.70182	high
TCGA_DD_A1EG_01A	Testing	3.7589	1	2	1	1	M0	N0	T1	NA	NA	NA	3.70182	high
TCGA_DD_A4NH_01A	Testing	2.51233	0	2	2	4	M0	N0	T3b	NA	NA	NA	3.70182	high
TCGA_DD_AAD5_01A	Testing	3.68493	0	1	1	1	M0	N0	T1	NA	NA	NA	3.70182	high
TCGA_CC_A3MC_01A	Testing	0.994521	0	1	1	4	M0	N0	T3	NA	NA	NA	3.70182	high
TCGA_BW_A5NP_01A	Testing	2.74e-09	NA	1	2	4	M1	N0	T2	NA	NA	NA	3.70182	high
TCGA_RC_A7SH_01A	Testing	1.28219	0	1	1	2	M0	N0	T2	NA	NA	NA	3.70182	high

## Sheet: Table S7
Table S7: The details about the LIHC patients in TCGA-LIHC cohort.
Sample ID	Sample ID	Sample ID	TMB	Mutation_Count	StromalScore	ImmuneScore	ESTIMATEScore	TumorPurity	HRDscore	mRNAsi	EREG-mRNAsi	mDNAsi	EREG-mDNAsi	MSI	MSI MANTIS Score	MSIsensor Score	ICRPIscore	ICRPI group
TCGA_2V_A95S	TCGA_2V_A95S_01A	TCGA_2V_A95S_01	2.86667	85	-570.691	1582.57	1011.88	0.729286	14	0.402031	0.627018	0.17493	0.246672	0.3003	0.3003	0	1.44784	High
TCGA_2Y_A9GS	TCGA_2Y_A9GS_01A	TCGA_2Y_A9GS_01	2.16667	65	-573.407	57.988	-515.419	0.863146	9	0.442297	0.618124	0.302117	0.380747	0.3208	0.3208	0.05	2.83065	High
TCGA_2Y_A9GT	TCGA_2Y_A9GT_01A	TCGA_2Y_A9GT_01	2.76667	83	-215.154	917.053	701.899	0.759652	2	0.300768	0.515315	0.239434	0.306811	0.3119	0.3119	0.02	1.10711	Low
TCGA_2Y_A9GU	TCGA_2Y_A9GU_01A	TCGA_2Y_A9GU_01	4.66667	138	-1036.81	-691.074	-1727.89	0.938908	17	0.375268	0.40588	0.072711	0.107021	0.3194	0.3194	0.09	1.35981	High
TCGA_2Y_A9GV	TCGA_2Y_A9GV_01A	TCGA_2Y_A9GV_01	2.06667	61	-193.061	290.995	97.9344	0.814249	19	0.310258	0.551925	0.203428	0.273805	0.2977	0.2977	0.03	2.83065	High
TCGA_2Y_A9GW	TCGA_2Y_A9GW_01A	TCGA_2Y_A9GW_01	2.33333	70	-55.3758	866.714	811.338	0.749108	12	0.325595	0.626503	0.188551	0.265509	0.3023	0.3023	0.01	3.70182	High
TCGA_2Y_A9GX	TCGA_2Y_A9GX_01A	TCGA_2Y_A9GX_01	1.83333	55	659.36	1058.34	1717.7	0.654613	18	0.256915	0.585544	0.174616	0.239233	0.3126	0.3126	0	1.10711	Low
TCGA_2Y_A9GY	TCGA_2Y_A9GY_01A	TCGA_2Y_A9GY_01	2.23333	68	-1078.64	1130.62	51.9806	0.818146	24	0.467311	0.721172	0.326327	0.419135	0.3115	0.3115	0.06	1.10711	Low
TCGA_2Y_A9GZ	TCGA_2Y_A9GZ_01A	TCGA_2Y_A9GZ_01	2.8	82	-1023.99	-875.971	-1899.96	0.947301	22	0.398377	0.630855	0.449754	0.480049	0.3133	0.3133	0.07	1.35981	High
TCGA_2Y_A9H0	TCGA_2Y_A9H0_01A	TCGA_2Y_A9H0_01	2.4	73	-1168.33	151.878	-1016.46	0.897917	16	0.512639	0.521223	0.311174	0.39383	0.3054	0.3054	0.15	2.12	High
TCGA_2Y_A9H1	TCGA_2Y_A9H1_01A	TCGA_2Y_A9H1_01	4.03333	118	-980.993	521.335	-459.658	0.858984	9	0.428315	0.638065	0.201274	0.282223	0.3061	0.3061	0.03	0.620008	Low
TCGA_2Y_A9H2	TCGA_2Y_A9H2_01A	TCGA_2Y_A9H2_01	1.76667	53	-1087.53	-0.714558	-1088.24	0.902505	34	0.373168	0.485375	0.123595	0.176946	0.319	0.319	0.14	1.93317	High
TCGA_2Y_A9H3	TCGA_2Y_A9H3_01A	TCGA_2Y_A9H3_01	5.7	165	-276.899	1178.94	902.041	0.740222	22	0.343728	0.474759	0.125983	0.17671	0.3117	0.3117	0.01	0.436119	Low
TCGA_2Y_A9H4	TCGA_2Y_A9H4_01A	TCGA_2Y_A9H4_01	2.16667	64	-906.343	-3.67305	-910.016	0.89093	19	0.444588	0.718201	0.236659	0.325807	0.3121	0.3121	0.08	0.778751	Low
TCGA_2Y_A9H5	TCGA_2Y_A9H5_01A	TCGA_2Y_A9H5_01	2.43333	71	-352.737	-296.47	-649.207	0.872895	25	0.302689	0.589496	0.181241	0.244161	0.3103	0.3103	0.06	1.93317	High
TCGA_2Y_A9H6	TCGA_2Y_A9H6_01A	TCGA_2Y_A9H6_01	1.76667	52	-96.6664	416.141	319.475	0.794943	18	0.272553	0.473183	0.0789761	0.0914441	0.306	0.306	0.02	0.778751	Low
TCGA_2Y_A9H7	TCGA_2Y_A9H7_01A	TCGA_2Y_A9H7_01	2.56667	76	-1269.97	-292.864	-1562.83	0.930295	10	0.415275	0.527567	0.106325	0.150065	0.3115	0.3115	0.19	1.93317	High
TCGA_2Y_A9H8	TCGA_2Y_A9H8_01A	TCGA_2Y_A9H8_01	2.2	64	-997.77	285.09	-712.681	0.877403	40	0.434945	0.475067	0.159711	0.20455	0.3146	0.3146	0.59	1.10711	Low
TCGA_2Y_A9H9	TCGA_2Y_A9H9_01A	TCGA_2Y_A9H9_01	4.06667	123	-732.532	-220.265	-952.797	0.893764	11	0.390973	0.497109	0.310362	0.384514	0.3134	0.3134	0.08	1.47823	High
TCGA_2Y_A9HA	TCGA_2Y_A9HA_01A	TCGA_2Y_A9HA_01	4.66667	140	-1060.99	-580.018	-1641.01	0.934442	21	0.410491	0.585048	0.357989	0.422099	0.3156	0.3156	0.14	1.35981	High
TCGA_2Y_A9HB	TCGA_2Y_A9HB_01A	TCGA_2Y_A9HB_01	2.26667	67	-315.252	334.154	18.9018	0.820928	6	0.378926	0.525902	0.172307	0.246762	0.315	0.315	0.01	0.620008	Low
TCGA_3K_AAZ8	TCGA_3K_AAZ8_01A	TCGA_3K_AAZ8_01	4.26667	128	-1096.4	-108.852	-1205.25	0.909768	7	0.421625	0.688997	0.196606	0.283097	0.3161	0.3161	0.12	0.620008	Low
TCGA_4R_AA8I	TCGA_4R_AA8I_01A	TCGA_4R_AA8I_01	35.6667	1057	-817.996	-383.431	-1201.43	0.909535	16	0.394801	0.481699	0.224381	0.306615	0.5677	0.5677	12.87	1.47823	High
TCGA_5C_A9VG	TCGA_5C_A9VG_01A	TCGA_5C_A9VG_01	4.26667	128	-498.938	-844.163	-1343.1	0.917981	13	0.421896	0.607537	0.102046	0.126026	0.3039	0.3039	0.02	1.35981	High
TCGA_5C_A9VH	TCGA_5C_A9VH_01A	TCGA_5C_A9VH_01	3.16667	95	-338.4	-482.073	-820.474	0.884884	12	0.301258	0.566114	0.147909	0.181422	0.3141	0.3141	0.09	2.60389	High
TCGA_5C_AAPD	TCGA_5C_AAPD_01A	TCGA_5C_AAPD_01	2.23333	67	-435.173	1113.51	678.341	0.761897	28	0.420491	0.687033	0.247558	0.326611	0.3017	0.3017	0.07	1.44784	High
TCGA_5R_AA1C	TCGA_5R_AA1C_01A	TCGA_5R_AA1C_01	2.83333	86	-929.136	-168.214	-1097.35	0.90308	7	0.422825	0.693002	0.177463	0.244184	0.3123	0.3123	0.1	0.436119	Low
TCGA_5R_AA1D	TCGA_5R_AA1D_01A	TCGA_5R_AA1D_01	0.5	15	1232.26	387.115	1619.37	0.665456	1	0.214527	0.721845	0.13229	0.187797	0.3078	0.3078	0	0.778751	Low
TCGA_5R_AAAM	TCGA_5R_AAAM_01A	TCGA_5R_AAAM_01	2.66667	80	443.343	499.469	942.812	0.736185	12	0.27347	0.731396	0.196224	0.262635	0.3066	0.3066	0.01	0.620008	Low
TCGA_BC_4072	TCGA_BC_4072_01B	TCGA_BC_4072_01	0	NA	-379.666	674.254	294.588	0.797154	NA	0.337306	0.705387	0.242606	0.331698	NA	NA	NA	1.10711	Low
TCGA_BC_4073	TCGA_BC_4073_01B	TCGA_BC_4073_01	4.16667	124	-73.3114	1271.56	1198.25	0.710297	12	0.378525	0.711994	0.26406	0.346852	0.3433	0.3433	0	2.83065	High
TCGA_BC_A10Q	TCGA_BC_A10Q_01A	TCGA_BC_A10Q_01	1.13333	32	-782.662	-256.794	-1039.46	0.899397	15	0.301564	0.427818	0.0460122	0.0843084	0.3336	0.3336	1.1	1.47823	High
TCGA_BC_A10R	TCGA_BC_A10R_01A	TCGA_BC_A10R_01	3.6	107	-129.284	-486.833	-616.117	0.870515	26	0.288976	0.492539	0.144705	0.230123	0.3318	0.3318	0.18	1.0398	Low
TCGA_BC_A10S	TCGA_BC_A10S_01A	TCGA_BC_A10S_01	NA	NA	-47.5416	513.051	465.51	0.781757	7	0.309722	0.594824	0.192823	0.266305	0.3311	0.3311	0.01	1.18725	High
TCGA_BC_A10T	TCGA_BC_A10T_01A	TCGA_BC_A10T_01	2.16667	65	74.3791	-373.513	-299.134	0.846682	33	0.359388	0.744334	0.208558	0.276037	0.3293	0.3293	0.12	1.10711	Low
TCGA_BC_A10U	TCGA_BC_A10U_01A	TCGA_BC_A10U_01	4.26667	127	-1305.01	-486.449	-1791.46	0.942078	13	0.381205	0.57927	0.306183	0.377169	0.3603	0.3603	0.24	1.35981	High
TCGA_BC_A10W	TCGA_BC_A10W_01A	TCGA_BC_A10W_01	3.1	93	-635.039	26.5081	-608.531	0.869967	24	0.459213	0.641636	0.149393	0.223663	0.3102	0.3102	0.2	2.83065	High
TCGA_BC_A10X	TCGA_BC_A10X_01A	TCGA_BC_A10X_01	0.0333333	1	306.497	241.889	548.386	0.774113	0	0.279073	0.565045	0.0979303	0.144905	0.3197	0.3197	0	1.10711	Low
TCGA_BC_A10Y	TCGA_BC_A10Y_01A	TCGA_BC_A10Y_01	1.76667	54	-910.431	-128.924	-1039.35	0.899391	29	0.46229	0.610791	0.37061	0.451321	0.3127	0.3127	0.21	0.620008	Low
TCGA_BC_A10Z	TCGA_BC_A10Z_01A	TCGA_BC_A10Z_01	5.56667	167	-1512.36	-1119.69	-2632.05	0.976195	19	0.466465	0.596177	0.367583	0.443672	0.311	0.311	0.25	2.60389	High
TCGA_BC_A110	TCGA_BC_A110_01A	TCGA_BC_A110_01	NA	NA	589.198	961.589	1550.79	0.672937	0	0.249283	0.620483	0.133472	0.190264	0.3146	0.3146	0.01	1.18725	High
TCGA_BC_A112	TCGA_BC_A112_01A	TCGA_BC_A112_01	0	NA	-347.588	-87.0359	-434.624	0.857097	18	0.4015	0.611492	0.11473	0.157501	0.3325	0.3325	0.89	1.93317	High
TCGA_BC_A216	TCGA_BC_A216_01A	TCGA_BC_A216_01	2.16667	64	-1037.76	212.54	-825.221	0.885209	20	0.417796	0.547873	0.22544	0.300001	0.3503	0.3503	0.02	1.44784	High
TCGA_BC_A217	TCGA_BC_A217_01A	TCGA_BC_A217_01	3.13333	93	-1189.55	14.0166	-1175.54	0.907949	34	0.472464	0.708111	0.36003	0.42742	0.3563	0.3563	0.26	1.10711	Low
TCGA_BC_A3KF	TCGA_BC_A3KF_01A	TCGA_BC_A3KF_01	2.7	82	-866.396	-550.136	-1416.53	0.922203	34	0.402669	0.529726	0.230453	0.310003	0.3536	0.3536	0.08	1.35981	High
TCGA_BC_A3KG	TCGA_BC_A3KG_01A	TCGA_BC_A3KG_01	0	NA	-1333.61	-615.791	-1949.4	0.9496	24	0.454466	0.591014	0.216736	0.289831	0.3651	0.3651	0.19	1.93317	High
TCGA_BC_A5W4	TCGA_BC_A5W4_01A	TCGA_BC_A5W4_01	2.23333	66	-1530.42	-1064.62	-2595.04	0.975002	30	0.441269	0.656513	0.124378	0.166339	0.2924	0.2924	0.09	1.35981	High
TCGA_BC_A69H	TCGA_BC_A69H_01A	TCGA_BC_A69H_01	3.2	95	-938.053	330.827	-607.226	0.869872	23	0.462116	0.817416	0.164058	0.227096	0.3093	0.3093	0.61	2.83065	High
TCGA_BC_A69I	TCGA_BC_A69I_01A	TCGA_BC_A69I_01	NA	NA	-357.793	-104.965	-462.758	0.859217	7	0.320756	0.641513	0.242208	0.317092	0.3073	0.3073	0.01	0.761523	Low
TCGA_BC_A8YO	TCGA_BC_A8YO_01A	TCGA_BC_A8YO_01	2.13333	65	-964.091	643.91	-320.181	0.848322	19	0.450591	0.536462	0.279661	0.3525	0.3106	0.3106	0.21	1.10711	Low
TCGA_BD_A2L6	TCGA_BD_A2L6_01A	TCGA_BD_A2L6_01	2.33333	70	-779.727	-263.106	-1042.83	0.899614	13	0.422291	0.605823	0.298331	0.376735	0.3521	0.3521	0.03	0.57034	Low
TCGA_BD_A3EP	TCGA_BD_A3EP_01A	TCGA_BD_A3EP_01	3.56667	107	49.7803	821.533	871.313	0.743247	18	0.292603	0.610118	0.200536	0.268976	0.315	0.315	0.01	2.12	High
TCGA_BD_A3ER	TCGA_BD_A3ER_01A	TCGA_BD_A3ER_01	NA	NA	25.137	35.5659	60.7028	0.817409	6	NA	NA	NA	NA	0.3381	NA	NA	2.60389	High
TCGA_BW_A5NO	TCGA_BW_A5NO_01A	TCGA_BW_A5NO_01	3.7	110	-792.245	-138.8	-931.045	0.892328	25	0.426323	0.652451	0.352912	0.442637	0.2913	0.2913	0.15	1.49123	High
TCGA_BW_A5NP	TCGA_BW_A5NP_01A	TCGA_BW_A5NP_01	2.36667	71	-1413.76	-1002.12	-2415.89	0.968823	NA	0.423895	0.606498	0.0729593	0.100795	0.2912	0.2912	0.94	3.70182	High
TCGA_BW_A5NQ	TCGA_BW_A5NQ_01A	TCGA_BW_A5NQ_01	3	91	-965.095	798.644	-166.45	0.836159	3	0.538779	0.704903	0.253987	0.320067	0.2776	0.2776	1.07	1.10711	Low
TCGA_CC_5258	TCGA_CC_5258_01A	TCGA_CC_5258_01	4.23333	125	-582.438	51.1065	-531.332	0.864323	26	0.444544	0.683573	0.106132	0.156801	0.3429	0.3429	0.19	1.93317	High
TCGA_CC_5259	TCGA_CC_5259_01A	TCGA_CC_5259_01	4.6	137	-1437.51	29.5819	-1407.93	0.921714	NA	0.418499	0.645054	0.205471	0.281481	0.3487	0.3487	0.32	0.761523	Low
TCGA_CC_5260	TCGA_CC_5260_01A	TCGA_CC_5260_01	1.73333	48	-48.199	92.8147	44.6157	0.818767	17	0.305092	0.557459	0.0875698	0.126708	0.3442	0.3442	0.06	1.10711	Low
TCGA_CC_5261	TCGA_CC_5261_01A	TCGA_CC_5261_01	0	NA	-4.44694	480.846	476.399	0.780759	28	0.323826	0.616145	0.101577	0.164996	0.3412	0.3412	0.1	1.10711	Low
TCGA_CC_5262	TCGA_CC_5262_01A	TCGA_CC_5262_01	4.16667	125	127.08	504.523	631.603	0.766322	14	0.355584	0.749291	0.189607	0.263498	0.2969	0.2969	0	1.55264	High
TCGA_CC_5263	TCGA_CC_5263_01A	TCGA_CC_5263_01	3.63333	111	-825.943	48.1311	-777.812	0.88195	34	0.412725	0.5922	0.214339	0.315354	0.341	0.341	0.14	2.83065	High
TCGA_CC_5264	TCGA_CC_5264_01A	TCGA_CC_5264_01	2.93333	89	-1067.44	-391.398	-1458.84	0.924587	26	0.455408	0.542785	0.304856	0.403832	0.3633	0.3633	0.92	1.93317	High
TCGA_CC_A123	TCGA_CC_A123_01A	TCGA_CC_A123_01	2.5	75	-944.427	-234.943	-1179.37	0.908185	NA	0.457049	0.718974	0.164972	0.210565	0.3471	0.3471	0.38	1.9911	High
TCGA_CC_A1HT	TCGA_CC_A1HT_01A	TCGA_CC_A1HT_01	3.06667	90	82.7584	1490.4	1573.16	0.670503	26	0.398298	0.698117	0.134837	0.194418	0.3419	0.3419	0.01	2.77246	High
TCGA_CC_A3M9	TCGA_CC_A3M9_01A	TCGA_CC_A3M9_01	4.1	124	867.59	2459.53	3327.12	0.459495	37	0.39195	0.586436	0.169968	0.234811	0.3522	0.3522	0.02	1.10711	Low
TCGA_CC_A3MA	TCGA_CC_A3MA_01A	TCGA_CC_A3MA_01	1.4	40	-522.643	-600.593	-1123.24	0.904705	35	0.325286	0.73494	0.097339	0.14029	0.3581	0.3581	0.18	1.93317	High
TCGA_CC_A3MB	TCGA_CC_A3MB_01A	TCGA_CC_A3MB_01	2.4	71	-988.65	-473.266	-1461.92	0.924759	27	0.408021	0.607595	0.19357	0.271355	0.3656	0.3656	0.24	1.93317	High
TCGA_CC_A3MC	TCGA_CC_A3MC_01A	TCGA_CC_A3MC_01	3.3	98	-572.171	-220.63	-792.801	0.882985	25	0.405649	0.625826	0.108174	0.163238	0.3401	0.3401	0.01	3.70182	High
TCGA_CC_A5UC	TCGA_CC_A5UC_01A	TCGA_CC_A5UC_01	1.63333	49	-370.645	-270.508	-641.153	0.872318	19	0.426954	0.693412	0.124146	0.167612	0.2889	0.2889	0	2.77246	High
TCGA_CC_A5UD	TCGA_CC_A5UD_01A	TCGA_CC_A5UD_01	6.1	185	-1240.92	-687.507	-1928.43	0.948631	23	0.359149	0.776962	0.165446	0.248337	0.2982	0.2982	0.23	1.93317	High
TCGA_CC_A5UE	TCGA_CC_A5UE_01A	TCGA_CC_A5UE_01	4.06667	123	-1625.87	-536.585	-2162.45	0.958938	34	0.468795	0.64143	0.172185	0.247193	0.3058	0.3058	0.23	1.35981	High
TCGA_CC_A7IE	TCGA_CC_A7IE_01A	TCGA_CC_A7IE_01	5.06667	153	-749.167	585.665	-163.502	0.835921	28	0.417867	0.568657	0.163564	0.218366	0.2995	0.2995	0.05	1.10711	Low
TCGA_CC_A7IF	TCGA_CC_A7IF_01A	TCGA_CC_A7IF_01	3.8	113	-1140.28	-807.857	-1948.14	0.949542	23	0.400888	0.583016	0.113935	0.159943	0.3254	0.3254	0.07	1.35981	High
TCGA_CC_A7IG	TCGA_CC_A7IG_01A	TCGA_CC_A7IG_01	4.46667	134	-1055.3	-54.8594	-1110.16	0.903886	63	0.422419	0.668839	0.113664	0.152641	0.3336	0.3336	0.58	3.70182	High
TCGA_CC_A7IH	TCGA_CC_A7IH_01A	TCGA_CC_A7IH_01	22.9	682	-993.75	-882.174	-1875.92	0.946164	11	0.330009	0.675253	0.270713	0.343773	0.3271	0.3271	0.13	0.761523	Low
TCGA_CC_A7II	TCGA_CC_A7II_01A	TCGA_CC_A7II_01	4.86667	145	-852.281	-946.236	-1798.52	0.942425	25	0.520586	0.69808	0.208603	0.276133	0.344	0.344	0.05	2.60389	High
TCGA_CC_A7IJ	TCGA_CC_A7IJ_01A	TCGA_CC_A7IJ_01	4.73333	143	802.026	1332.24	2134.27	0.607193	31	0.343349	0.581926	0.175649	0.240019	0.3401	0.3401	0.03	1.10711	Low
TCGA_CC_A7IK	TCGA_CC_A7IK_01A	TCGA_CC_A7IK_01	9.66667	286	-1347.81	-1009.82	-2357.63	0.966668	14	0.428169	0.593716	0.43201	0.498551	0.3247	0.3247	0.08	1.35981	High
TCGA_CC_A7IL	TCGA_CC_A7IL_01A	TCGA_CC_A7IL_01	3.3	98	-1626.05	-826.836	-2452.89	0.970154	19	0.461129	0.78624	0.581724	0.654183	0.3195	0.3195	0.27	2.60389	High
TCGA_CC_A8HS	TCGA_CC_A8HS_01A	TCGA_CC_A8HS_01	NA	NA	-1186.69	-924.23	-2110.92	0.956765	NA	0.415076	0.503476	0.0911134	0.108991	0.3134	NA	NA	1.93317	High
TCGA_CC_A8HT	TCGA_CC_A8HT_01A	TCGA_CC_A8HT_01	6.13333	184	-1122.18	159.918	-962.262	0.894387	13	0.497121	0.666488	0.215317	0.282198	0.3074	0.3074	0.02	3.70182	High
TCGA_CC_A8HU	TCGA_CC_A8HU_01A	TCGA_CC_A8HU_01	2.9	84	-1268.87	-707.07	-1975.94	0.950814	34	0.452672	0.479385	0.293532	0.344222	0.317	0.317	0.54	3.70182	High
TCGA_CC_A8HV	TCGA_CC_A8HV_01A	TCGA_CC_A8HV_01	4.2	126	-1258.14	-911.747	-2169.89	0.959247	39	0.393709	0.606775	0.101439	0.140844	0.3219	0.3219	0.27	3.70182	High
TCGA_CC_A9FS	TCGA_CC_A9FS_01A	TCGA_CC_A9FS_01	3.26667	95	-975.17	-504.662	-1479.83	0.925756	23	0.422264	0.507298	0.0984127	0.11179	0.3065	0.3065	0.24	1.93317	High
TCGA_CC_A9FU	TCGA_CC_A9FU_01A	TCGA_CC_A9FU_01	1.63333	49	-1665.8	-683.576	-2349.38	0.966358	31	0.47313	0.602531	0.290413	0.382498	0.317	0.317	0.71	1.93317	High
TCGA_CC_A9FV	TCGA_CC_A9FV_01A	TCGA_CC_A9FV_01	0.566667	17	1076.01	1696.58	2772.59	0.530191	0	0.19565	0.628996	0.130755	0.163872	0.3171	0.3171	0	0.778751	Low
TCGA_CC_A9FW	TCGA_CC_A9FW_01A	TCGA_CC_A9FW_01	4.6	134	-1404.17	-442.023	-1846.19	0.944743	21	0.381859	0.576404	0.196076	0.245137	0.3243	0.3243	0.5	1.44784	High
TCGA_DD_A113	TCGA_DD_A113_01A	TCGA_DD_A113_01	8.93333	135	-760.508	-83.758	-844.267	0.886506	31	0.405739	0.557253	0.122288	0.183972	0.3098	0.3098	0.34	3.70182	High
TCGA_DD_A114	TCGA_DD_A114_01A	TCGA_DD_A114_01	6.56667	98	242.226	1162.32	1404.55	0.688659	11	0.361394	0.506898	0.132733	0.20819	0.3023	0.3023	0.01	1.10711	Low
TCGA_DD_A115	TCGA_DD_A115_01A	TCGA_DD_A115_01	5.33333	80	-385.846	-140.092	-525.938	0.863924	26	0.376121	0.488718	0.327975	0.389395	0.3201	0.3201	0.07	1.10711	Low
TCGA_DD_A116	TCGA_DD_A116_01A	TCGA_DD_A116_01	3.46667	103	-733.99	-156.774	-890.764	0.889643	16	0.384494	0.64354	0.112112	0.164116	0.3545	0.3545	0.13	1.10711	Low
TCGA_DD_A118	TCGA_DD_A118_01A	TCGA_DD_A118_01	3.63333	108	-385.064	-414.741	-799.805	0.883467	19	0.374641	0.515532	0.123096	0.170404	0.338	0.338	0.14	1.0398	Low
TCGA_DD_A119	TCGA_DD_A119_01A	TCGA_DD_A119_01	4.13333	64	-464.29	-253.169	-717.459	0.877739	17	0.39306	0.608984	0.114144	0.166162	0.3353	0.3353	0.15	1.9911	High
TCGA_DD_A11A	TCGA_DD_A11A_01A	TCGA_DD_A11A_01	4.06667	122	-1089.71	-704.148	-1793.85	0.942196	46	0.426665	0.528701	0.201764	0.28609	0.3948	0.3948	0.29	1.35981	High
TCGA_DD_A11B	TCGA_DD_A11B_01A	TCGA_DD_A11B_01	2.9	44	-896.303	-738.479	-1634.78	0.934117	7	0.380867	0.54568	0.18415	0.251984	0.3423	0.3423	0.15	2.60389	High
TCGA_DD_A11C	TCGA_DD_A11C_01A	TCGA_DD_A11C_01	2.73333	80	-117.664	-57.3539	-175.018	0.836848	40	0.386527	0.549391	0.331459	0.426681	0.3466	0.3466	0.17	1.10711	Low
TCGA_DD_A11D	TCGA_DD_A11D_01A	TCGA_DD_A11D_01	3.76667	113	-687.706	-428.122	-1115.83	0.904241	5	0.328946	0.60102	0.30863	0.393375	0.327	0.327	0	0.761523	Low
TCGA_DD_A1EA	TCGA_DD_A1EA_01A	TCGA_DD_A1EA_01	0	NA	-975.882	214.224	-761.658	0.88083	3	0.418244	0.659767	0.295299	0.370367	0.3684	0.3684	0.75	1.10711	Low
TCGA_DD_A1EB	TCGA_DD_A1EB_01A	TCGA_DD_A1EB_01	5.3	159	-603.701	-358.914	-962.614	0.89441	22	0.373463	0.573628	0.119735	0.160969	0.3785	0.3785	0.1	1.01842	Low
TCGA_DD_A1EC	TCGA_DD_A1EC_01A	TCGA_DD_A1EC_01	0.733333	22	-284.399	1884.92	1600.52	0.667519	11	0.380408	0.540299	0.202321	0.252958	0.3143	0.3143	0	1.10711	Low
TCGA_DD_A1ED	TCGA_DD_A1ED_01A	TCGA_DD_A1ED_01	0.9	26	-187.925	499.733	311.807	0.795626	0	0.27678	0.559567	0.114641	0.17163	0.3364	0.3364	0.25	0.620008	Low
TCGA_DD_A1EE	TCGA_DD_A1EE_01A	TCGA_DD_A1EE_01	22.1333	664	-1068.44	-667.279	-1735.72	0.939303	7	0.40926	0.616605	0.245301	0.333231	0.3886	0.3886	0.14	1.93317	High
TCGA_DD_A1EF	TCGA_DD_A1EF_01A	TCGA_DD_A1EF_01	3.63333	110	-708.322	11.4479	-696.874	0.876288	24	0.37494	0.478925	0.069482	0.104509	0.3847	0.3847	0.24	1.10711	Low
TCGA_DD_A1EG	TCGA_DD_A1EG_01A	TCGA_DD_A1EG_01	NA	NA	-112.586	766.134	653.548	0.764249	14	0.400451	0.691169	0.223638	0.320899	0.3805	0.3805	0.1	3.70182	High
TCGA_DD_A1EH	TCGA_DD_A1EH_01A	TCGA_DD_A1EH_01	1.26667	38	-505.879	-599.948	-1105.83	0.903613	9	0.36533	0.529474	0.0489508	0.0658406	0.3689	0.3689	0.16	1.47823	High
TCGA_DD_A1EI	TCGA_DD_A1EI_01A	TCGA_DD_A1EI_01	1.83333	55	-54.1368	-113.704	-167.841	0.836271	18	0.310475	0.618631	0.143818	0.202986	0.3129	0.3129	0.01	1.47823	High
TCGA_DD_A1EJ	TCGA_DD_A1EJ_01A	TCGA_DD_A1EJ_01	1.96667	60	-1119.19	-234.321	-1353.51	0.918586	16	0.421237	0.60287	0.299618	0.367057	0.3549	0.3549	1.87	1.47823	High
TCGA_DD_A1EK	TCGA_DD_A1EK_01A	TCGA_DD_A1EK_01	2.1	63	-404.538	202.22	-202.319	0.839035	15	0.359058	0.586784	0.332956	0.407074	0.3609	0.3609	0	2.60389	High
TCGA_DD_A1EL	TCGA_DD_A1EL_01A	TCGA_DD_A1EL_01	2.9	88	-1409.81	-315.086	-1724.9	0.938757	33	0.458986	0.808061	0.289135	0.358683	0.3501	0.3501	0.38	1.47823	High
TCGA_DD_A39V	TCGA_DD_A39V_01A	TCGA_DD_A39V_01	2.26667	65	-557.118	782.317	225.199	0.803262	6	0.412735	0.692203	0.225493	0.291563	0.3534	0.3534	0	1.10711	Low
TCGA_DD_A39W	TCGA_DD_A39W_01A	TCGA_DD_A39W_01	1.2	36	-1021.77	-547.229	-1569	0.930626	7	0.361751	0.670813	0.147886	0.204282	0.3423	0.3423	0	1.0398	Low
TCGA_DD_A39X	TCGA_DD_A39X_01A	TCGA_DD_A39X_01	2.16667	65	-541.781	-40.9437	-582.725	0.868092	16	0.420783	0.682803	0.0846454	0.121699	0.359	0.359	0	1.0398	Low
TCGA_DD_A39Y	TCGA_DD_A39Y_01A	TCGA_DD_A39Y_01	0	NA	-1261	-504.597	-1765.6	0.940799	18	0.491216	0.678218	0.266733	0.347226	0.3605	0.3605	0.14	2.60389	High
TCGA_DD_A39Z	TCGA_DD_A39Z_01A	TCGA_DD_A39Z_01	2.36667	71	-1472.59	-716.42	-2189.01	0.960036	11	0.435936	0.608534	0.163903	0.220492	0.3421	0.3421	0.11	0.761523	Low
TCGA_DD_A3A1	TCGA_DD_A3A1_01A	TCGA_DD_A3A1_01	0	NA	-1179.82	283.555	-896.26	0.890011	14	0.452212	0.675445	0.274944	0.376866	0.354	0.354	0	0.810823	Low
TCGA_DD_A3A2	TCGA_DD_A3A2_01A	TCGA_DD_A3A2_01	2.36667	70	-615.917	-397.821	-1013.74	0.897741	1	0.378895	0.547947	0.258102	0.308878	0.3568	0.3568	0	1.01842	Low
TCGA_DD_A3A3	TCGA_DD_A3A3_01A	TCGA_DD_A3A3_01	1.63333	49	-1477.22	-247.462	-1724.68	0.938746	8	0.442435	0.684215	0.064152	0.102432	0.3213	0.3213	0.04	2.60389	High
TCGA_DD_A3A4	TCGA_DD_A3A4_01A	TCGA_DD_A3A4_01	1.3	39	-908.007	-873.587	-1781.59	0.941592	8	0.427228	0.73378	0.136049	0.195971	0.3243	0.3243	0.05	0.761523	Low
TCGA_DD_A3A5	TCGA_DD_A3A5_01A	TCGA_DD_A3A5_01	2.06667	62	-749.197	-386.717	-1135.91	0.905496	17	0.40667	0.715284	0.290444	0.356824	0.3204	0.3204	0.03	1.01842	Low
TCGA_DD_A3A6	TCGA_DD_A3A6_01A	TCGA_DD_A3A6_01	0.933333	28	684.836	730.57	1415.41	0.687502	0	0.211989	0.536742	0.110991	0.165357	0.3146	0.3146	0	0.57034	Low
TCGA_DD_A3A7	TCGA_DD_A3A7_01A	TCGA_DD_A3A7_01	3.96667	117	-1236.09	-237.142	-1473.23	0.92539	32	0.451231	0.570872	0.0971692	0.137279	0.3235	0.3235	0.4	2.0731	High
TCGA_DD_A3A8	TCGA_DD_A3A8_01A	TCGA_DD_A3A8_01	3.73333	112	-1169.95	-669.27	-1839.21	0.944406	14	0.354039	0.643215	0.127121	0.178511	0.3217	0.3217	0	0.761523	Low
TCGA_DD_A3A9	TCGA_DD_A3A9_01A	TCGA_DD_A3A9_01	11.2667	336	-132.071	233.818	101.747	0.813923	20	0.316246	0.559871	0.0495618	0.0746475	0.2926	0.2926	0.02	1.01842	Low
TCGA_DD_A4NA	TCGA_DD_A4NA_01A	TCGA_DD_A4NA_01	0.933333	27	-454.162	40.1438	-414.018	0.855534	24	0.300082	0.518137	0.0937005	0.154081	0.2855	0.2855	0.03	1.47823	High
TCGA_DD_A4NB	TCGA_DD_A4NB_01A	TCGA_DD_A4NB_01	0.8	24	970.33	230.923	1201.25	0.709987	0	0.191298	0.61837	0.153764	0.223613	0.2919	0.2919	0	0.778751	Low
TCGA_DD_A4ND	TCGA_DD_A4ND_01A	TCGA_DD_A4ND_01	1.76667	52	571.265	483.842	1055.11	0.724929	14	0.229759	0.504921	0.159924	0.22484	0.2896	0.2896	0	1.93317	High
TCGA_DD_A4NE	TCGA_DD_A4NE_01A	TCGA_DD_A4NE_01	1.73333	53	-750.341	-654.348	-1404.69	0.92153	NA	0.38901	0.524692	0.122248	0.16025	0.2766	0.2766	0.04	1.93317	High
TCGA_DD_A4NF	TCGA_DD_A4NF_01A	TCGA_DD_A4NF_01	3.96667	116	-875.714	-827.566	-1703.28	0.937658	4	0.326269	0.569855	0.13991	0.18982	0.2693	0.2693	0	1.35981	High
TCGA_DD_A4NG	TCGA_DD_A4NG_01A	TCGA_DD_A4NG_01	4.66667	73	-902.307	-104.93	-1007.24	0.89732	NA	0.359498	0.642803	0.191437	0.260811	0.2732	0.2732	0.14	1.55264	High
TCGA_DD_A4NH	TCGA_DD_A4NH_01A	TCGA_DD_A4NH_01	3.26667	49	-668.972	354.841	-314.131	0.847851	23	0.343797	0.56016	0.0869292	0.122386	0.2722	0.2722	0	3.70182	High
TCGA_DD_A4NI	TCGA_DD_A4NI_01A	TCGA_DD_A4NI_01	9.83333	151	-172.609	401.615	229.005	0.80293	8	0.30464	0.575653	0.180681	0.244527	0.2699	0.2699	0.01	1.10711	Low
TCGA_DD_A4NJ	TCGA_DD_A4NJ_01A	TCGA_DD_A4NJ_01	5.16667	78	-227.755	307.935	80.1798	0.815759	NA	0.389383	0.514085	0.246014	0.326283	0.2877	0.2877	0.06	1.58523	High
TCGA_DD_A4NK	TCGA_DD_A4NK_01A	TCGA_DD_A4NK_01	4.86667	75	-740.047	-577.615	-1317.66	0.916494	8	0.366395	0.536703	0.251658	0.323297	0.2747	0.2747	0.04	1.35981	High
TCGA_DD_A4NL	TCGA_DD_A4NL_01A	TCGA_DD_A4NL_01	0.966667	29	-264.128	-161.504	-425.631	0.856416	0	0.276102	0.607002	0.141914	0.206362	0.2681	0.2681	0	1.35981	High
TCGA_DD_A4NN	TCGA_DD_A4NN_01A	TCGA_DD_A4NN_01	3.36667	52	-901.343	-857.36	-1758.7	0.940455	34	0.38072	0.582685	0.136204	0.189893	0.2922	0.2922	0.24	2.60389	High
TCGA_DD_A4NO	TCGA_DD_A4NO_01A	TCGA_DD_A4NO_01	3.7	57	-407.428	-373.517	-780.945	0.882166	11	0.34185	0.590244	0.15277	0.209516	0.2909	0.2909	0.01	2.60389	High
TCGA_DD_A4NP	TCGA_DD_A4NP_01A	TCGA_DD_A4NP_01	1.76667	28	-786.185	-359.864	-1146.05	0.906127	0	0.328091	0.592813	0.119552	0.169463	0.2714	0.2714	0	1.35981	High
TCGA_DD_A4NQ	TCGA_DD_A4NQ_01A	TCGA_DD_A4NQ_01	5.66667	86	-1019.97	37.3432	-982.622	0.895719	14	0.425754	0.636061	0.174241	0.232032	0.2675	0.2675	0.03	3.70182	High
TCGA_DD_A4NR	TCGA_DD_A4NR_01A	TCGA_DD_A4NR_01	3.63333	62	81.5769	1762.82	1844.39	0.640442	NA	0.403023	0.662447	0.163762	0.231799	NA	0.3092	0.01	2.77246	High
TCGA_DD_A4NS	TCGA_DD_A4NS_01A	TCGA_DD_A4NS_01	3.56667	57	542.137	529.828	1071.97	0.723222	8	0.16707	0.536502	0.140795	0.198133	0.2978	0.2978	0	1.44784	High
TCGA_DD_A4NV	TCGA_DD_A4NV_01A	TCGA_DD_A4NV_01	8.6	127	-232.146	-315.331	-547.476	0.865512	8	0.291854	0.59356	0.275998	0.336009	0.296	0.296	0.1	0.761523	Low
TCGA_DD_A73A	TCGA_DD_A73A_01A	TCGA_DD_A73A_01	3	89	-980.857	213.926	-766.931	0.881196	12	0.387149	0.646046	0.264755	0.342867	0.3054	0.3054	0	1.01842	Low
TCGA_DD_A73B	TCGA_DD_A73B_01A	TCGA_DD_A73B_01	2.46667	73	-1200.98	-771.471	-1972.45	0.950655	38	0.464943	0.553956	0.160442	0.222743	0.3384	0.3384	0.5	2.60389	High
TCGA_DD_A73C	TCGA_DD_A73C_01A	TCGA_DD_A73C_01	2.56667	75	-169.603	-330.638	-500.241	0.862019	2	0.354957	0.504669	0.197306	0.251195	0.3103	0.3103	0	0.778751	Low
TCGA_DD_A73D	TCGA_DD_A73D_01A	TCGA_DD_A73D_01	2.23333	66	-1575.26	-1023.83	-2599.1	0.975134	10	0.463902	0.687066	0.322906	0.413044	0.3335	0.3335	0.07	0.761523	Low
TCGA_DD_A73E	TCGA_DD_A73E_01A	TCGA_DD_A73E_01	3.93333	118	-1197.55	-1170.05	-2367.6	0.967042	17	0.350253	0.595382	0.289672	0.345493	0.3099	0.3099	0.18	1.35981	High
TCGA_DD_A73F	TCGA_DD_A73F_01A	TCGA_DD_A73F_01	2.26667	68	-224.529	1204.33	979.803	0.732499	20	0.429181	0.640756	0.27611	0.348184	0.3073	0.3073	0	1.10711	Low
TCGA_DD_A73G	TCGA_DD_A73G_01A	TCGA_DD_A73G_01	3.43333	102	-800.034	30.8051	-769.229	0.881355	29	0.417478	0.626112	0.0648548	0.0857938	0.3273	0.3273	0.04	1.45824	High
TCGA_DD_AA3A	TCGA_DD_AA3A_01A	TCGA_DD_AA3A_01	1.46667	44	-1616.75	-513.691	-2130.44	0.957594	17	0.377335	0.420852	0.125431	0.148297	0.3067	0.3067	0.36	1.93317	High
TCGA_DD_AAC8	TCGA_DD_AAC8_01A	TCGA_DD_AAC8_01	16.9333	507	-1022.66	-92.6204	-1115.28	0.904207	11	0.369215	0.684997	0.25005	0.321755	0.3125	0.3125	0.12	1.35981	High
TCGA_DD_AAC9	TCGA_DD_AAC9_01A	TCGA_DD_AAC9_01	2.7	81	50.7111	457.375	508.086	0.777844	9	0.336896	0.719177	0.146533	0.200736	0.3	0.3	0.14	0.620008	Low
TCGA_DD_AACA	TCGA_DD_AACA_01A	TCGA_DD_AACA_01	3.6	106	-1096.69	-658.646	-1755.33	0.940287	19	0.366491	0.679449	0.313424	0.377827	0.3295	0.3295	0.11	1.93317	High
TCGA_DD_AACB	TCGA_DD_AACB_01A	TCGA_DD_AACB_01	2.76667	84	-810.079	811.479	1.39999	0.822392	19	0.416732	0.724028	0.289354	0.352034	0.3054	0.3054	0.3	1.10711	Low
TCGA_DD_AACC	TCGA_DD_AACC_01A	TCGA_DD_AACC_01	3.03333	91	-6.61703	2200.5	2193.89	0.600217	28	0.381311	0.673082	0.130159	0.174011	0.309	0.309	0.01	1.10711	Low
TCGA_DD_AACD	TCGA_DD_AACD_01A	TCGA_DD_AACD_01	2.83333	86	-497.221	449.638	-47.5829	0.826462	NA	0.434478	0.676864	0.106956	0.135001	NA	0.3067	0.01	1.10711	Low
TCGA_DD_AACE	TCGA_DD_AACE_01A	TCGA_DD_AACE_01	2.43333	71	-742.673	-506.712	-1249.39	0.912439	6	0.369165	0.558936	0.391908	0.463648	0.3052	0.3052	0.1	0.761523	Low
TCGA_DD_AACF	TCGA_DD_AACF_01A	TCGA_DD_AACF_01	3.93333	117	-1096.51	104.751	-991.76	0.896315	14	0.459436	0.540684	0.147548	0.203408	0.301	0.301	0.28	0.82784	Low
TCGA_DD_AACG	TCGA_DD_AACG_01A	TCGA_DD_AACG_01	3.16667	92	-1332.35	166.131	-1166.22	0.907375	26	0.526861	0.702585	0.210978	0.256053	0.3266	0.3266	0.25	0.82784	Low
TCGA_DD_AACH	TCGA_DD_AACH_01A	TCGA_DD_AACH_01	2.93333	89	-788.92	-194.811	-983.731	0.895792	52	0.392067	0.517656	0.198638	0.28054	0.3176	0.3176	0.29	1.93317	High
TCGA_DD_AACI	TCGA_DD_AACI_01A	TCGA_DD_AACI_01	11.1667	333	-329.582	1313.81	984.225	0.732057	25	0.399266	0.596836	0.197539	0.257278	0.3049	0.3049	0.03	0.620008	Low
TCGA_DD_AACJ	TCGA_DD_AACJ_01A	TCGA_DD_AACJ_01	3	88	-1342.15	-498.56	-1840.71	0.944479	8	0.455669	0.639425	0.252403	0.323376	0.3133	0.3133	0.09	0.761523	Low
TCGA_DD_AACK	TCGA_DD_AACK_01A	TCGA_DD_AACK_01	4.23333	126	-1111.81	-388.599	-1500.41	0.926894	6	0.413389	0.665305	0.383032	0.45976	0.3142	0.3142	0.01	1.93317	High
TCGA_DD_AACL	TCGA_DD_AACL_01A	TCGA_DD_AACL_01	9.13333	273	-618.92	1215	596.077	0.769662	14	0.478641	0.633465	0.155069	0.192145	0.3086	0.3086	0	2.77246	High
TCGA_DD_AACN	TCGA_DD_AACN_01A	TCGA_DD_AACN_01	1.43333	44	-370.053	-199.132	-569.185	0.867104	20	0.292954	0.56801	0.0966347	0.115749	0.3192	0.3192	0.09	1.10711	Low
TCGA_DD_AACO	TCGA_DD_AACO_01A	TCGA_DD_AACO_01	1.36667	42	-593.749	287.302	-306.447	0.847253	17	0.43894	0.567253	0.141798	0.177704	0.3154	0.3154	0.06	1.45824	High
TCGA_DD_AACP	TCGA_DD_AACP_01A	TCGA_DD_AACP_01	5.66667	171	-1695.56	-838.525	-2534.09	0.972975	10	0.475997	0.663798	0.223716	0.279314	0.3259	0.3259	0.31	1.35981	High
TCGA_DD_AACQ	TCGA_DD_AACQ_01A	TCGA_DD_AACQ_01	6.9	207	-1526.03	-928.94	-2454.97	0.970228	26	0.407148	0.474946	0.254032	0.334056	0.308	0.308	0.05	2.60389	High
TCGA_DD_AACS	TCGA_DD_AACS_01A	TCGA_DD_AACS_01	1.5	46	-1262.79	-741.064	-2003.86	0.952076	33	0.423783	0.555468	0.144138	0.201946	0.31	0.31	0.25	3.70182	High
TCGA_DD_AACT	TCGA_DD_AACT_01A	TCGA_DD_AACT_01	6	180	-435.542	285.023	-150.519	0.834874	8	0.346283	0.722242	0.168838	0.221367	0.3024	0.3024	0	0.810823	Low
TCGA_DD_AACU	TCGA_DD_AACU_01A	TCGA_DD_AACU_01	3.8	113	-767.63	-137.11	-904.739	0.890578	21	0.358327	0.667004	0.264599	0.320933	0.3122	0.3122	0.12	1.0398	Low
TCGA_DD_AACV	TCGA_DD_AACV_01A	TCGA_DD_AACV_01	3.46667	104	-1432.86	-1090.99	-2523.85	0.972627	25	0.496065	0.539598	0.432606	0.4923	0.3129	0.3129	0.48	2.0731	High
TCGA_DD_AACW	TCGA_DD_AACW_01A	TCGA_DD_AACW_01	1.63333	48	-1184.74	-382.364	-1567.11	0.930525	15	0.439321	0.707808	0.0814337	0.0985467	0.3071	0.3071	0.16	1.01842	Low
TCGA_DD_AACX	TCGA_DD_AACX_01A	TCGA_DD_AACX_01	3.8	115	-1397.34	-257.623	-1654.97	0.93517	12	0.438483	0.601517	0.207335	0.293854	0.3149	0.3149	0.03	0.761523	Low
TCGA_DD_AACY	TCGA_DD_AACY_01A	TCGA_DD_AACY_01	2.76667	81	-831.893	-217.211	-1049.1	0.900016	22	0.375079	0.560695	0.176118	0.241474	0.3102	0.3102	0.09	1.35981	High
TCGA_DD_AACZ	TCGA_DD_AACZ_01A	TCGA_DD_AACZ_01	5.23333	156	-534.682	1500.38	965.7	0.733907	29	0.456029	0.66803	0.21759	0.27603	0.3038	0.3038	0.09	2.12	High
TCGA_DD_AAD0	TCGA_DD_AAD0_01A	TCGA_DD_AAD0_01	3.43333	103	-1491.62	-667.605	-2159.22	0.958803	23	0.415582	0.630225	0.307197	0.356552	0.3064	0.3064	0.11	1.93317	High
TCGA_DD_AAD1	TCGA_DD_AAD1_01A	TCGA_DD_AAD1_01	3.73333	112	170.226	702.342	872.568	0.743124	20	0.252927	0.599361	0.119947	0.144218	0.2941	0.2941	0	1.10711	Low
TCGA_DD_AAD2	TCGA_DD_AAD2_01A	TCGA_DD_AAD2_01	2.53333	76	198.862	389.259	588.121	0.770407	8	0.317213	0.639694	0.144403	0.181725	0.3019	0.3019	0	2.83065	High
TCGA_DD_AAD3	TCGA_DD_AAD3_01A	TCGA_DD_AAD3_01	2.2	66	-12.9144	145.061	132.146	0.811323	21	0.271082	0.634957	0.216171	0.272663	0.3052	0.3052	0.01	0.620008	Low
TCGA_DD_AAD5	TCGA_DD_AAD5_01A	TCGA_DD_AAD5_01	4.06667	121	-1039.71	385.873	-653.838	0.873227	34	0.415939	0.708823	0.215673	0.291584	0.3132	0.3132	0.08	3.70182	High
TCGA_DD_AAD6	TCGA_DD_AAD6_01A	TCGA_DD_AAD6_01	3.16667	94	-1539.94	-454.059	-1994	0.951632	15	0.486117	0.526106	0.270721	0.341743	0.3111	0.3111	0.16	2.0731	High
TCGA_DD_AAD8	TCGA_DD_AAD8_01A	TCGA_DD_AAD8_01	3.7	110	-1059.07	-423.292	-1482.36	0.925897	14	0.410428	0.541418	0.465469	0.507928	0.3233	0.3233	0.31	2.0731	High
TCGA_DD_AADA	TCGA_DD_AADA_01A	TCGA_DD_AADA_01	3.73333	113	-345.054	390.898	45.8439	0.818663	18	0.309995	0.537588	0.100953	0.120323	0.2977	0.2977	0.05	0.620008	Low
TCGA_DD_AADB	TCGA_DD_AADB_01A	TCGA_DD_AADB_01	3.76667	112	-955.04	551.108	-403.932	0.854767	17	0.43594	0.665957	0.195772	0.256353	0.3071	0.3071	0.02	1.10711	Low
TCGA_DD_AADC	TCGA_DD_AADC_01A	TCGA_DD_AADC_01	2.7	81	-1184.93	-683.464	-1868.39	0.945806	39	0.441301	0.698526	0.202535	0.243123	0.3063	0.3063	0.2	2.83065	High
TCGA_DD_AADD	TCGA_DD_AADD_01A	TCGA_DD_AADD_01	2.73333	82	-1550.67	-561.564	-2112.23	0.956821	16	0.482728	0.595669	0.445025	0.516113	0.3202	0.3202	0.54	1.10711	Low
TCGA_DD_AADF	TCGA_DD_AADF_01A	TCGA_DD_AADF_01	7.1	211	-1248.09	-260.825	-1508.92	0.927362	39	0.480084	0.557828	0.325904	0.386747	0.3219	0.3219	0.22	1.44784	High
TCGA_DD_AADG	TCGA_DD_AADG_01A	TCGA_DD_AADG_01	5.36667	162	-1114.01	-869.479	-1983.49	0.951157	13	0.370285	0.709474	0.326407	0.349025	0.3036	0.3036	0.02	1.35981	High
TCGA_DD_AADI	TCGA_DD_AADI_01A	TCGA_DD_AADI_01	3.53333	106	-343.652	956.908	613.256	0.76805	13	0.351243	0.595041	0.124732	0.163738	0.3081	0.3081	0.02	1.10711	Low
TCGA_DD_AADJ	TCGA_DD_AADJ_01A	TCGA_DD_AADJ_01	2	60	-1125.12	-162.158	-1287.28	0.914701	14	0.39022	0.648143	0.130862	0.149448	0.3066	0.3066	0.02	1.08262	Low
TCGA_DD_AADK	TCGA_DD_AADK_01A	TCGA_DD_AADK_01	1.93333	56	-318.019	129.864	-188.155	0.837902	17	0.341677	0.58829	0.140404	0.182914	0.3133	0.3133	0	1.44784	High
TCGA_DD_AADL	TCGA_DD_AADL_01A	TCGA_DD_AADL_01	4.1	122	-1259.04	-848.544	-2107.59	0.956622	19	0.420094	0.627347	0.279284	0.356337	0.321	0.321	0.22	2.60389	High
TCGA_DD_AADM	TCGA_DD_AADM_01A	TCGA_DD_AADM_01	5.63333	168	-696.932	-87.4831	-784.415	0.882406	31	0.443701	0.723691	0.20945	0.268418	0.3021	0.3021	0.04	1.08262	Low
TCGA_DD_AADN	TCGA_DD_AADN_01A	TCGA_DD_AADN_01	3.5	105	-1278.34	1543.36	265.022	0.799767	24	0.564323	0.764681	0.216439	0.299236	0.3148	0.3148	0.1	0.620008	Low
TCGA_DD_AADO	TCGA_DD_AADO_01A	TCGA_DD_AADO_01	6.73333	199	-929.849	865.629	-64.2204	0.827834	38	0.471166	0.712427	0.10146	0.131766	0.3211	0.3211	0.12	1.10711	Low
TCGA_DD_AADP	TCGA_DD_AADP_01A	TCGA_DD_AADP_01	3.3	98	-605.963	-238.063	-844.026	0.886489	23	0.366348	0.469605	0.207042	0.287577	0.3084	0.3084	0.12	2.0731	High
TCGA_DD_AADQ	TCGA_DD_AADQ_01A	TCGA_DD_AADQ_01	3.86667	116	-1266.74	-33.4664	-1300.21	0.915466	9	0.445426	0.615308	0.210548	0.259346	0.3033	0.3033	0.24	0.57034	Low
TCGA_DD_AADR	TCGA_DD_AADR_01A	TCGA_DD_AADR_01	2.86667	86	-907.229	-67.3667	-974.596	0.895195	NA	0.495597	0.70242	0.186109	0.231818	0.2942	0.2942	0.02	0.810823	Low
TCGA_DD_AADS	TCGA_DD_AADS_01A	TCGA_DD_AADS_01	4.5	132	-833.549	845.699	12.1504	0.821494	0	0.438866	0.676328	0.202261	0.276121	0.3013	0.3013	0.01	0.436119	Low
TCGA_DD_AADU	TCGA_DD_AADU_01A	TCGA_DD_AADU_01	2.8	83	-1390.92	-510.643	-1901.56	0.947376	13	0.380491	0.639485	0.224594	0.281793	0.3074	0.3074	0.08	0.761523	Low
TCGA_DD_AADV	TCGA_DD_AADV_01A	TCGA_DD_AADV_01	3.13333	95	-463.781	-401.184	-864.965	0.887907	23	0.383103	0.538913	0.367488	0.430802	0.3172	0.3172	0.24	1.47823	High
TCGA_DD_AADW	TCGA_DD_AADW_01A	TCGA_DD_AADW_01	1.5	45	-555.844	-848.458	-1404.3	0.921507	37	0.340947	0.482302	0.081688	0.110276	0.3061	0.3061	0.27	1.93317	High
TCGA_DD_AADY	TCGA_DD_AADY_01A	TCGA_DD_AADY_01	1.6	47	-697.31	-798.267	-1495.58	0.926628	30	0.397051	0.557781	0.117135	0.135506	0.3265	0.3265	0.44	1.45824	High
TCGA_DD_AAE0	TCGA_DD_AAE0_01A	TCGA_DD_AAE0_01	1.96667	57	-775.927	-551.561	-1327.49	0.91707	21	0.392651	0.622018	0.123432	0.157115	0.3181	0.3181	0.16	3.70182	High
TCGA_DD_AAE1	TCGA_DD_AAE1_01A	TCGA_DD_AAE1_01	1.53333	46	-1180.33	-201.385	-1381.71	0.920215	16	0.412693	0.584232	0.168337	0.224686	0.3208	0.3208	0.09	1.0398	Low
TCGA_DD_AAE2	TCGA_DD_AAE2_01A	TCGA_DD_AAE2_01	2.73333	82	-250.99	319.404	68.4141	0.816756	25	0.387492	0.496287	0.40035	0.465406	0.3069	0.3069	0.07	1.10711	Low
TCGA_DD_AAE3	TCGA_DD_AAE3_01A	TCGA_DD_AAE3_01	5.06667	150	-250.855	-173.98	-424.835	0.856355	21	0.354169	0.734094	0.258374	0.307501	0.3321	0.3321	0.32	1.11506	Low
TCGA_DD_AAE4	TCGA_DD_AAE4_01A	TCGA_DD_AAE4_01	1.9	57	-52.0265	1212.64	1160.61	0.714175	15	0.441972	0.709927	0.414228	0.476904	0.302	0.302	0.06	0.620008	Low
TCGA_DD_AAE6	TCGA_DD_AAE6_01A	TCGA_DD_AAE6_01	2.36667	72	-1680.3	-1217.42	-2897.72	0.983909	41	0.514441	0.514347	0.251447	0.344747	0.3095	0.3095	0.25	2.60389	High
TCGA_DD_AAE7	TCGA_DD_AAE7_01A	TCGA_DD_AAE7_01	8	237	-318.641	177.19	-141.452	0.83414	8	0.31036	0.688587	0.210359	0.269527	0.3031	0.3031	0.03	0.778751	Low
TCGA_DD_AAE9	TCGA_DD_AAE9_01A	TCGA_DD_AAE9_01	3.26667	97	-1493.66	-453.651	-1947.31	0.949504	9	0.397604	0.642454	0.298227	0.377573	0.3168	0.3168	0.54	0.761523	Low
TCGA_DD_AAEA	TCGA_DD_AAEA_01A	TCGA_DD_AAEA_01	5.56667	168	-1120.36	62.9871	-1057.37	0.900544	19	0.440954	0.591145	0.217502	0.265321	0.3127	0.3127	0.02	1.10711	Low
TCGA_DD_AAEB	TCGA_DD_AAEB_01A	TCGA_DD_AAEB_01	4.06667	119	-855.457	-264.74	-1120.2	0.904515	7	0.367846	0.645754	0.341166	0.425955	0.3158	0.3158	0.06	0.761523	Low
TCGA_DD_AAED	TCGA_DD_AAED_01A	TCGA_DD_AAED_01	2.03333	59	-1624.02	-355.675	-1979.7	0.950985	20	0.420747	0.525383	0.195943	0.25734	0.3053	0.3053	0.28	1.45824	High
TCGA_DD_AAEE	TCGA_DD_AAEE_01A	TCGA_DD_AAEE_01	2.43333	71	-1041.5	-735.761	-1777.26	0.941377	32	0.400954	0.582501	0.248018	0.305352	0.3244	0.3244	0.38	1.35981	High
TCGA_DD_AAEG	TCGA_DD_AAEG_01A	TCGA_DD_AAEG_01	3.53333	104	-1042.72	-706.202	-1748.92	0.939966	18	0.399662	0.656322	0.131095	0.150326	0.3134	0.3134	0.18	1.35981	High
TCGA_DD_AAEH	TCGA_DD_AAEH_01A	TCGA_DD_AAEH_01	2.73333	82	-281.213	861.612	580.399	0.771129	14	0.393716	0.595417	0.239301	0.305566	0.3141	0.3141	0	0.620008	Low
TCGA_DD_AAEI	TCGA_DD_AAEI_01A	TCGA_DD_AAEI_01	3.8	113	-727.985	219.888	-508.096	0.862602	16	0.463446	0.657705	0.237307	0.324944	0.3063	0.3063	0.02	0.82784	Low
TCGA_DD_AAEK	TCGA_DD_AAEK_01A	TCGA_DD_AAEK_01	2.63333	79	-254.22	904.241	650.021	0.764583	29	0.325497	0.5986	0.226101	0.280613	0.3257	0.3257	0	1.10711	Low
TCGA_DD_AAVP	TCGA_DD_AAVP_01A	TCGA_DD_AAVP_01	2.43333	72	-727.172	-467.892	-1195.06	0.909147	28	0.374294	0.580822	0.159054	0.204957	0.3157	0.3157	0.05	0.761523	Low
TCGA_DD_AAVQ	TCGA_DD_AAVQ_01A	TCGA_DD_AAVQ_01	1.73333	52	-439.718	1459.12	1019.4	0.72853	18	0.376291	0.667562	0.146289	0.178229	0.3136	0.3136	0	1.10711	Low
TCGA_DD_AAVR	TCGA_DD_AAVR_01A	TCGA_DD_AAVR_01	1.96667	59	287.499	1092.64	1380.14	0.691252	13	0.320553	0.615361	0.104476	0.127569	0.3121	0.3121	0	0.620008	Low
TCGA_DD_AAVS	TCGA_DD_AAVS_01A	TCGA_DD_AAVS_01	1.6	49	-758.973	-370.584	-1129.56	0.9051	20	0.375799	0.697052	0.114896	0.14029	0.3116	0.3116	0.08	1.44784	High
TCGA_DD_AAVU	TCGA_DD_AAVU_01A	TCGA_DD_AAVU_01	1.83333	55	-1286.61	-452.975	-1739.59	0.939497	16	0.48823	0.681063	0.191795	0.251402	0.3137	0.3137	0.23	1.45824	High
TCGA_DD_AAVV	TCGA_DD_AAVV_01A	TCGA_DD_AAVV_01	4.3	131	-15.2198	818.047	802.827	0.749935	29	0.328085	0.6467	0.176772	0.2264	0.3079	0.3079	0.06	1.44784	High
TCGA_DD_AAVW	TCGA_DD_AAVW_01A	TCGA_DD_AAVW_01	1.2	36	214.827	224.437	439.265	0.784153	29	0.272509	0.589751	0.164503	0.220938	0.321	0.321	1.31	1.47823	High
TCGA_DD_AAVX	TCGA_DD_AAVX_01A	TCGA_DD_AAVX_01	2.13333	63	-551.049	372.806	-178.242	0.837107	8	0.383138	0.657738	0.15672	0.193598	0.3132	0.3132	0.04	0.620008	Low
TCGA_DD_AAVY	TCGA_DD_AAVY_01A	TCGA_DD_AAVY_01	2.8	84	-1246.83	-729.251	-1976.09	0.950821	10	0.421612	0.669944	0.212592	0.255439	0.3078	0.3078	0.09	0.761523	Low
TCGA_DD_AAVZ	TCGA_DD_AAVZ_01A	TCGA_DD_AAVZ_01	1.23333	38	-822.487	-420.941	-1243.43	0.91208	17	0.404743	0.65051	0.0880319	0.119028	0.3061	0.3061	0.04	1.93317	High
TCGA_DD_AAW0	TCGA_DD_AAW0_01A	TCGA_DD_AAW0_01	2.96667	89	-87.098	497.285	410.187	0.786795	23	0.323632	0.642756	0.155158	0.198905	0.3126	0.3126	0.05	2.12	High
TCGA_DD_AAW1	TCGA_DD_AAW1_01A	TCGA_DD_AAW1_01	3.46667	103	-1017.6	-571.788	-1589.39	0.931717	5	0.348154	0.578448	0.234848	0.312439	0.3089	0.3089	0.03	1.35981	High
TCGA_DD_AAW2	TCGA_DD_AAW2_01A	TCGA_DD_AAW2_01	3.8	116	-864.814	-715.089	-1579.9	0.931211	8	0.379846	0.615862	0.289639	0.349934	0.3075	0.3075	0.12	0.761523	Low
TCGA_DD_AAW3	TCGA_DD_AAW3_01A	TCGA_DD_AAW3_01	2.93333	87	-942.382	-776.367	-1718.75	0.938445	13	0.394061	0.604687	0.308127	0.391801	0.325	0.325	0.19	0.761523	Low
TCGA_ED_A459	TCGA_ED_A459_01A	TCGA_ED_A459_01	7.33333	220	-909.538	51.9055	-857.633	0.887412	42	0.420213	0.550021	0.153188	0.209106	0.2885	0.2885	0.09	3.70182	High
TCGA_ED_A4XI	TCGA_ED_A4XI_01A	TCGA_ED_A4XI_01	4.66667	139	111.446	468.012	579.458	0.771217	12	0.267619	0.589172	0.092813	0.135577	0.2791	0.2791	0	1.10711	Low
TCGA_ED_A5KG	TCGA_ED_A5KG_01A	TCGA_ED_A5KG_01	0.533333	16	499.48	2792.04	3291.52	0.46413	0	0.322491	0.570278	0.119132	0.185618	0.2697	0.2697	0	1.10711	Low
TCGA_ED_A627	TCGA_ED_A627_01A	TCGA_ED_A627_01	0.0666667	1	643.021	1250.19	1893.21	0.634922	0	0.20824	0.56004	0.135753	0.188522	0.3023	0.3023	0	1.10711	Low
TCGA_ED_A66X	TCGA_ED_A66X_01A	TCGA_ED_A66X_01	1.5	44	280.747	343.359	624.107	0.767029	12	0.344244	0.674807	0.134312	0.198535	0.3073	0.3073	0.01	3.70182	High
TCGA_ED_A66Y	TCGA_ED_A66Y_01A	TCGA_ED_A66Y_01	3	89	-1229.4	-1215.25	-2444.65	0.96986	15	0.35678	0.461174	0.11034	0.147923	0.3007	0.3007	0.07	1.35981	High
TCGA_ED_A7PX	TCGA_ED_A7PX_01A	TCGA_ED_A7PX_01	0.966667	28	-53.5679	-218.006	-271.574	0.844523	36	0.348076	0.675495	0.145039	0.214585	0.3243	0.3243	0.12	1.93317	High
TCGA_ED_A7PY	TCGA_ED_A7PY_01A	TCGA_ED_A7PY_01	0.966667	29	-1397.07	-744.608	-2141.67	0.958068	18	0.385131	0.600201	0.0720125	0.0960462	0.3165	0.3165	0.29	3.70182	High
TCGA_ED_A7PZ	TCGA_ED_A7PZ_01A	TCGA_ED_A7PZ_01	8.1	242	-1583.78	-1007.66	-2591.43	0.974884	25	0.438983	0.653406	0.494562	0.582436	0.319	0.319	0.63	2.60389	High
TCGA_ED_A7XO	TCGA_ED_A7XO_01A	TCGA_ED_A7XO_01	1.9	57	-264.049	114.558	-149.491	0.834791	25	0.377698	0.539876	0.225329	0.281992	0.3321	0.3321	0	1.10711	Low
TCGA_ED_A7XP	TCGA_ED_A7XP_01A	TCGA_ED_A7XP_01	2	58	-400.874	-93.7442	-494.619	0.8616	27	0.352234	0.621656	0.0945876	0.12013	0.3289	0.3289	0.28	1.47823	High
TCGA_ED_A82E	TCGA_ED_A82E_01A	TCGA_ED_A82E_01	0.933333	29	-518.444	-218.042	-736.486	0.879074	29	0.289304	0.631072	0.0270242	0.0469844	0.3153	0.3153	0.27	1.0398	Low
TCGA_ED_A8O5	TCGA_ED_A8O5_01A	TCGA_ED_A8O5_01	3.7	110	-770.503	-713.765	-1484.27	0.926002	14	0.364399	0.514157	0.0810332	0.0925573	0.299	0.299	0.17	1.44784	High
TCGA_ED_A8O6	TCGA_ED_A8O6_01A	TCGA_ED_A8O6_01	2.1	63	-1024.87	-580.586	-1605.46	0.932571	23	0.403047	0.636233	0.148621	0.188729	0.3076	0.3076	0.25	1.93317	High
TCGA_ED_A97K	TCGA_ED_A97K_01A	TCGA_ED_A97K_01	1.56667	47	-422.209	-85.133	-507.342	0.862546	46	0.260008	0.634497	0.15749	0.23506	0.3175	0.3175	0.07	3.70182	High
TCGA_EP_A12J	TCGA_EP_A12J_01A	TCGA_EP_A12J_01	1.7	51	-928.636	-434.011	-1362.65	0.919116	9	0.378369	0.597646	0.173538	0.263372	0.3527	0.3527	0.09	0.58231	Low
TCGA_EP_A26S	TCGA_EP_A26S_01A	TCGA_EP_A26S_01	5.76667	89	-944.041	-842.435	-1786.48	0.941833	5	0.377926	0.662252	0.28667	0.339774	0.3637	0.3637	0	1.35981	High
TCGA_EP_A2KA	TCGA_EP_A2KA_01A	TCGA_EP_A2KA_01	3.46667	102	-898.69	813.599	-85.0908	0.829549	14	0.406398	0.729825	0.163699	0.22826	0.3269	0.3269	0.07	1.93317	High
TCGA_EP_A2KB	TCGA_EP_A2KB_01A	TCGA_EP_A2KB_01	2.56667	77	-1191.36	-524.888	-1716.24	0.938318	5	0.382002	0.56931	0.0786504	0.128547	0.3357	0.3357	0.72	1.93317	High
TCGA_EP_A2KC	TCGA_EP_A2KC_01A	TCGA_EP_A2KC_01	2.63333	81	-871.821	-427.717	-1299.54	0.915426	5	0.352516	0.620474	0.227953	0.3113	0.3229	0.3229	0.05	1.35981	High
TCGA_EP_A3JL	TCGA_EP_A3JL_01A	TCGA_EP_A3JL_01	2.86667	87	-125.843	671.949	546.106	0.774325	6	0.39525	0.639419	0.174856	0.245234	0.3336	0.3336	0.01	1.10711	Low
TCGA_EP_A3RK	TCGA_EP_A3RK_01A	TCGA_EP_A3RK_01	3.46667	53	-215.119	1203.89	988.767	0.731602	17	0.417864	0.687722	0.200455	0.271245	0.3491	0.3491	0.01	1.10711	Low
TCGA_ES_A2HS	TCGA_ES_A2HS_01A	TCGA_ES_A2HS_01	2.2	65	-587.444	-538.781	-1126.23	0.904892	9	0.370901	0.57308	0.203713	0.274235	0.3273	0.3273	0.15	1.35981	High
TCGA_ES_A2HT	TCGA_ES_A2HT_01A	TCGA_ES_A2HT_01	2.26667	67	-299.642	139.461	-160.181	0.835654	3	0.387176	0.696994	0.114783	0.167303	0.3186	0.3186	0.05	0.761523	Low
TCGA_FV_A23B	TCGA_FV_A23B_01A	TCGA_FV_A23B_01	3.6	109	-714.983	-69.0241	-784.007	0.882378	19	0.373811	0.544181	0.134357	0.197302	0.3684	0.3684	0.06	1.10711	Low
TCGA_FV_A2QQ	TCGA_FV_A2QQ_01A	TCGA_FV_A2QQ_01	3.9	116	-551.468	224.936	-326.532	0.848815	12	0.401455	0.674131	0.182855	0.263396	0.3218	0.3218	0	1.10711	Low
TCGA_FV_A2QR	TCGA_FV_A2QR_01A	TCGA_FV_A2QR_01	3.53333	103	-259.476	-337.103	-596.579	0.8691	27	0.322481	0.671512	0.322937	0.395274	0.3635	0.3635	0.11	1.35981	High
TCGA_FV_A3I0	TCGA_FV_A3I0_01A	TCGA_FV_A3I0_01	2.6	77	-522.329	-187.334	-709.663	0.877191	30	0.254598	0.369073	0.108802	0.178746	0.3429	0.3429	0.31	1.35981	High
TCGA_FV_A3I1	TCGA_FV_A3I1_01A	TCGA_FV_A3I1_01	4.63333	69	-402.252	353.783	-48.4691	0.826535	15	0.371489	0.611907	0.186081	0.263668	0.3189	0.3189	0.09	2.83065	High
TCGA_FV_A3R2	TCGA_FV_A3R2_01A	TCGA_FV_A3R2_01	2.43333	73	-1119.1	-353.978	-1473.07	0.925381	12	0.434428	0.650305	0.181794	0.258344	0.3241	0.3241	0.01	1.47823	High
TCGA_FV_A3R3	TCGA_FV_A3R3_01A	TCGA_FV_A3R3_01	1.76667	53	438.292	257.197	695.49	0.760264	7	0.228859	0.647363	0.0976816	0.144238	0.3297	0.3297	0	1.0398	Low
TCGA_FV_A495	TCGA_FV_A495_01A	TCGA_FV_A495_01	6.76667	103	-45.278	672.672	627.394	0.766719	20	0.380867	0.593308	0.199946	0.262742	0.2816	0.2816	0	1.10711	Low
TCGA_FV_A496	TCGA_FV_A496_01A	TCGA_FV_A496_01	7.66667	117	-1352.24	-950.515	-2302.75	0.964575	43	0.375097	0.519196	0.177492	0.247814	0.2946	0.2946	0.12	2.60389	High
TCGA_FV_A4ZP	TCGA_FV_A4ZP_01A	TCGA_FV_A4ZP_01	2.96667	89	-859.268	708.747	-150.521	0.834874	18	0.480009	0.826216	0.20897	0.29106	0.2818	0.2818	0.13	0.778751	Low
TCGA_FV_A4ZQ	TCGA_FV_A4ZQ_01A	TCGA_FV_A4ZQ_01	2.4	71	-1085.63	1192.58	106.954	0.813479	15	0.463726	0.666089	0.172501	0.241496	0.2793	0.2793	0.01	1.10711	Low
TCGA_G3_A25S	TCGA_G3_A25S_01A	TCGA_G3_A25S_01	4.6	141	-1136.99	111.805	-1025.18	0.89848	26	0.497043	0.62029	0.441459	0.522131	0.3836	0.3836	0.29	2.12	High
TCGA_G3_A25T	TCGA_G3_A25T_01A	TCGA_G3_A25T_01	2.23333	66	-572.213	-304.964	-877.176	0.88873	13	0.334061	0.450455	0.0554998	0.0906882	0.4072	0.4072	0.12	1.10711	Low
TCGA_G3_A25U	TCGA_G3_A25U_01A	TCGA_G3_A25U_01	3.13333	95	-1141.86	-679.452	-1821.31	0.943539	19	0.467122	0.708159	0.298652	0.384142	0.3739	0.3739	0.2	1.35981	High
TCGA_G3_A25V	TCGA_G3_A25V_01A	TCGA_G3_A25V_01	2.43333	74	-29.0174	505.312	476.295	0.780768	1	0.306916	0.575341	0.202152	0.277859	0.3701	0.3701	0	1.01842	Low
TCGA_G3_A25X	TCGA_G3_A25X_01A	TCGA_G3_A25X_01	0	NA	-231.38	875.941	644.562	0.765099	NA	0.3681	0.646277	0.144205	0.20015	NA	NA	NA	1.10711	Low
TCGA_G3_A25Y	TCGA_G3_A25Y_01A	TCGA_G3_A25Y_01	3.16667	94	-247.627	-20.5017	-268.129	0.844252	32	0.336551	0.701083	0.0759055	0.107528	0.3712	0.3712	0.01	1.93317	High
TCGA_G3_A25Z	TCGA_G3_A25Z_01A	TCGA_G3_A25Z_01	2.9	87	-559.491	-80.4885	-639.98	0.872234	12	0.39426	0.699295	0.212441	0.29096	0.3668	0.3668	0.02	1.0398	Low
TCGA_G3_A3CG	TCGA_G3_A3CG_01A	TCGA_G3_A3CG_01	NA	NA	-471.884	-116.568	-588.452	0.868509	8	NA	NA	NA	NA	0.3462	NA	NA	1.35981	High
TCGA_G3_A3CH	TCGA_G3_A3CH_01A	TCGA_G3_A3CH_01	1.23333	37	-459.303	-1.93532	-461.238	0.859103	12	0.372589	0.628205	0.0777681	0.116215	0.323	0.323	0	1.10711	Low
TCGA_G3_A3CI	TCGA_G3_A3CI_01A	TCGA_G3_A3CI_01	0.566667	17	-396.01	296.453	-99.5562	0.830733	2	0.316849	0.68192	0.133683	0.182997	0.3464	0.3464	0	1.0398	Low
TCGA_G3_A3CJ	TCGA_G3_A3CJ_01A	TCGA_G3_A3CJ_01	NA	NA	-912.458	-305.132	-1217.59	0.910519	8	0.397077	0.701896	0.312613	0.376847	0.3637	0.3637	0.18	0.761523	Low
TCGA_G3_A3CK	TCGA_G3_A3CK_01A	TCGA_G3_A3CK_01	6.9	208	-798.247	132.716	-665.531	0.874062	4	0.390696	0.616701	0.219696	0.315305	0.3516	0.3516	0	1.10711	Low
TCGA_G3_A5SI	TCGA_G3_A5SI_01A	TCGA_G3_A5SI_01	1.16667	36	-1118.92	-870.405	-1989.33	0.951421	32	0.465125	0.508926	0.102727	0.137877	0.2795	0.2795	0.15	0.761523	Low
TCGA_G3_A5SJ	TCGA_G3_A5SJ_01A	TCGA_G3_A5SJ_01	3.26667	98	-688.912	523.323	-165.589	0.836089	12	0.339752	0.570046	0.219769	0.317278	0.2509	0.2509	0.09	2.77246	High
TCGA_G3_A5SK	TCGA_G3_A5SK_01A	TCGA_G3_A5SK_01	2.96667	88	-407.595	384.263	-23.3317	0.824452	NA	0.33712	0.428232	0.193964	0.264881	0.2661	0.2661	0	0.620008	Low
TCGA_G3_A5SL	TCGA_G3_A5SL_01A	TCGA_G3_A5SL_01	4.2	125	-736.331	-508.085	-1244.42	0.91214	7	0.363978	0.711655	0.206037	0.269298	0.273	0.273	0.04	0.761523	Low
TCGA_G3_A5SM	TCGA_G3_A5SM_01A	TCGA_G3_A5SM_01	3.73333	111	-4.18074	379.966	375.785	0.789901	9	0.341561	0.558942	0.200066	0.276695	0.2818	0.2818	0	2.83065	High
TCGA_G3_A6UC	TCGA_G3_A6UC_01A	TCGA_G3_A6UC_01	3.8	113	-1244.91	-687.609	-1932.52	0.948821	9	0.398493	0.651809	0.375932	0.466503	0.3235	0.3235	0.07	0.761523	Low
TCGA_G3_A7M5	TCGA_G3_A7M5_01A	TCGA_G3_A7M5_01	5.56667	168	-1039.2	-231.453	-1270.65	0.913712	6	0.445357	0.634396	0.380928	0.456703	0.3255	0.3255	0.22	1.01842	Low
TCGA_G3_A7M6	TCGA_G3_A7M6_01A	TCGA_G3_A7M6_01	2.8	83	-707.462	-392.521	-1099.98	0.903246	21	0.270556	0.492673	0.298248	0.401268	0.3243	0.3243	0.18	1.93317	High
TCGA_G3_A7M7	TCGA_G3_A7M7_01A	TCGA_G3_A7M7_01	2.23333	67	-874.774	-607.322	-1482.1	0.925882	3	0.387499	0.697945	0.125213	0.181214	0.3332	0.3332	0.01	1.35981	High
TCGA_G3_A7M8	TCGA_G3_A7M8_01A	TCGA_G3_A7M8_01	0.766667	23	-350.757	-265.829	-616.586	0.870549	0	0.337297	0.609524	0.166427	0.241466	0.3194	0.3194	0	1.35981	High
TCGA_G3_A7M9	TCGA_G3_A7M9_01A	TCGA_G3_A7M9_01	4.13333	123	-1435.98	-1046.65	-2482.63	0.971203	31	0.465847	0.598513	0.175589	0.228405	0.3337	0.3337	0.04	3.70182	High
TCGA_G3_AAUZ	TCGA_G3_AAUZ_01A	TCGA_G3_AAUZ_01	2.73333	80	-495.094	387.533	-107.561	0.831386	13	0.412786	0.650547	0.335184	0.412361	0.3099	0.3099	0.07	0.620008	Low
TCGA_G3_AAV0	TCGA_G3_AAV0_01A	TCGA_G3_AAV0_01	5.46667	162	-877.842	-343.351	-1221.19	0.910737	16	0.374233	0.469544	0.255396	0.338597	0.3056	0.3056	0.01	1.01842	Low
TCGA_G3_AAV1	TCGA_G3_AAV1_01A	TCGA_G3_AAV1_01	1.7	50	-785.471	-506.524	-1292	0.91498	27	0.389032	0.641201	0.238242	0.299005	0.3086	0.3086	0.08	1.47823	High
TCGA_G3_AAV2	TCGA_G3_AAV2_01A	TCGA_G3_AAV2_01	1.53333	46	-876.21	-431.046	-1307.26	0.915882	13	0.34308	0.539451	0.191811	0.255441	0.3161	0.3161	0.04	0.761523	Low
TCGA_G3_AAV3	TCGA_G3_AAV3_01A	TCGA_G3_AAV3_01	2.8	82	-441.296	714.37	273.074	0.799057	8	0.357437	0.596443	0.182235	0.243666	0.3144	0.3144	0.01	1.10711	Low
TCGA_G3_AAV4	TCGA_G3_AAV4_01A	TCGA_G3_AAV4_01	3.53333	105	-1007.86	-532.636	-1540.49	0.929087	12	0.392326	0.646043	0.234287	0.302111	0.3096	0.3096	0.1	0.620008	Low
TCGA_G3_AAV5	TCGA_G3_AAV5_01A	TCGA_G3_AAV5_01	2.56667	76	-1197.25	-426.637	-1623.89	0.933545	7	0.456685	0.715286	0.267104	0.349743	0.3137	0.3137	0.01	1.08262	Low
TCGA_G3_AAV6	TCGA_G3_AAV6_01A	TCGA_G3_AAV6_01	2.2	65	-1191.17	-932.109	-2123.28	0.957291	29	0.402073	0.628586	0.210183	0.268047	0.3175	0.3175	0.24	1.93317	High
TCGA_G3_AAV7	TCGA_G3_AAV7_01A	TCGA_G3_AAV7_01	2.56667	75	-728.027	266.593	-461.434	0.859117	23	0.409434	0.636403	0.133798	0.189109	0.3102	0.3102	0.06	1.93317	High
TCGA_GJ_A3OU	TCGA_GJ_A3OU_01A	TCGA_GJ_A3OU_01	1.9	56	918.792	2173.4	3092.2	0.489844	15	0.292244	0.66006	0.145145	0.21823	0.3092	0.3092	0.01	1.93317	High
TCGA_GJ_A6C0	TCGA_GJ_A6C0_01A	TCGA_GJ_A6C0_01	4.5	81	-590.402	505.974	-84.4286	0.829495	23	0.366664	0.557398	0.20324	0.281286	0.2974	0.2974	0.01	3.70182	High
TCGA_GJ_A9DB	TCGA_GJ_A9DB_01A	TCGA_GJ_A9DB_01	2.53333	74	-287.585	-199.778	-487.363	0.861059	9	0.329618	0.568613	0.309028	0.367977	0.3197	0.3197	0.03	3.70182	High
TCGA_HP_A5MZ	TCGA_HP_A5MZ_01A	TCGA_HP_A5MZ_01	1.53333	46	555.767	918.489	1474.26	0.681204	2	0.270256	0.603775	0.136452	0.201156	0.2766	0.2766	0	1.93317	High
TCGA_HP_A5N0	TCGA_HP_A5N0_01A	TCGA_HP_A5N0_01	4.3	128	132.706	-54.5179	78.1877	0.815928	19	0.276217	0.613346	0.244938	0.308078	0.2731	0.2731	0.02	1.0398	Low
TCGA_K7_A5RF	TCGA_K7_A5RF_01A	TCGA_K7_A5RF_01	3.46667	53	203.487	695.068	898.555	0.740566	NA	0.278351	0.638476	0.132302	0.189801	0.2874	0.2874	0	1.10711	Low
TCGA_K7_A5RG	TCGA_K7_A5RG_01A	TCGA_K7_A5RG_01	8.26667	124	-282.502	1988.52	1706.02	0.655909	6	0.400379	0.497011	0.204777	0.2749	0.272	0.272	0	1.10711	Low
TCGA_K7_A6G5	TCGA_K7_A6G5_01A	TCGA_K7_A6G5_01	2.46667	75	-464.382	232.934	-231.448	0.841354	5	0.356875	0.683115	0.239762	0.338854	0.3178	0.3178	0	0.620008	Low
TCGA_K7_AAU7	TCGA_K7_AAU7_01A	TCGA_K7_AAU7_01	2.16667	63	-363.111	-19.5759	-382.687	0.853144	11	0.262504	0.477093	0.174284	0.245081	0.3082	0.3082	0.01	3.70182	High
TCGA_KR_A7K0	TCGA_KR_A7K0_01A	TCGA_KR_A7K0_01	2.8	83	-626.696	-213.948	-840.645	0.886259	4	0.299156	0.488858	0.226385	0.308581	0.3179	0.3179	0	1.35981	High
TCGA_KR_A7K2	TCGA_KR_A7K2_01A	TCGA_KR_A7K2_01	1.5	45	-484.632	-37.3425	-521.975	0.863631	9	0.335199	0.485963	0.134394	0.188222	0.3263	0.3263	0.04	1.44784	High
TCGA_KR_A7K7	TCGA_KR_A7K7_01A	TCGA_KR_A7K7_01	2.06667	61	-1254.45	607.856	-646.595	0.872708	4	0.480736	0.627404	0.215686	0.277231	0.3609	0.3609	0.03	1.44784	High
TCGA_KR_A7K8	TCGA_KR_A7K8_01A	TCGA_KR_A7K8_01	1.66667	49	-269.179	1006.04	736.856	0.756305	24	0.356515	0.678108	0.244934	0.31494	0.3659	0.3659	0	1.10711	Low
TCGA_LG_A6GG	TCGA_LG_A6GG_01A	TCGA_LG_A6GG_01	11.9333	178	-1141.96	-518.008	-1659.97	0.93543	16	0.374384	0.554233	0.232674	0.297562	0.2933	0.2933	0.36	1.35981	High
TCGA_LG_A9QC	TCGA_LG_A9QC_01A	TCGA_LG_A9QC_01	1.46667	44	-996.369	-828.761	-1825.13	0.943725	13	0.34927	0.718598	0.155889	0.202569	0.3293	0.3293	0.07	1.35981	High
TCGA_LG_A9QD	TCGA_LG_A9QD_01A	TCGA_LG_A9QD_01	3.3	98	-865.796	-44.1982	-909.994	0.890929	7	0.352649	0.569272	0.136942	0.195588	0.2994	0.2994	0.01	0.57034	Low
TCGA_MI_A75C	TCGA_MI_A75C_01A	TCGA_MI_A75C_01	3.6	107	-1569.65	15.7804	-1553.87	0.929811	10	0.452562	0.665511	0.139524	0.192796	0.3243	0.3243	0.29	1.93317	High
TCGA_MI_A75E	TCGA_MI_A75E_01A	TCGA_MI_A75E_01	3.93333	117	-256.526	245.926	-10.6003	0.823393	6	0.34176	0.684467	0.183924	0.250264	0.3272	0.3272	0	0.810823	Low
TCGA_MI_A75G	TCGA_MI_A75G_01A	TCGA_MI_A75G_01	7.6	225	-1159.23	-760.444	-1919.67	0.948223	10	0.397396	0.567861	0.290626	0.368283	0.3284	0.3284	0.03	2.60389	High
TCGA_MI_A75H	TCGA_MI_A75H_01A	TCGA_MI_A75H_01	4.06667	121	-613.661	418.948	-194.713	0.838427	9	0.378784	0.672803	0.252844	0.34765	0.3159	0.3159	0.01	0.620008	Low
TCGA_MI_A75I	TCGA_MI_A75I_01A	TCGA_MI_A75I_01	5.26667	158	-1236.92	-423.898	-1660.82	0.935474	13	0.42521	0.613705	0.292534	0.36024	0.3314	0.3314	0.06	1.35981	High
TCGA_MR_A520	TCGA_MR_A520_01A	TCGA_MR_A520_01	0.566667	17	-783.739	-384.305	-1168.04	0.907488	0	0.360867	0.665449	0.140478	0.200587	0.2823	0.2823	0	1.01842	Low
TCGA_MR_A8JO	TCGA_MR_A8JO_01A	TCGA_MR_A8JO_01	1.1	33	806.507	765.736	1572.24	0.670604	11	0.233304	0.562461	0.160341	0.215536	0.3208	0.3208	0	1.10711	Low
TCGA_NI_A4U2	TCGA_NI_A4U2_01A	TCGA_NI_A4U2_01	7.3	111	-537.145	-340.854	-877.999	0.888786	17	0.34791	0.543651	0.290193	0.364818	0.2745	0.2745	0.04	1.0398	Low
TCGA_NI_A8LF	TCGA_NI_A8LF_01A	TCGA_NI_A8LF_01	3.13333	93	-447.92	-445.11	-893.03	0.889795	51	0.280371	0.628951	0.210684	0.271214	0.3239	0.3239	0.05	0.761523	Low
TCGA_O8_A75V	TCGA_O8_A75V_01A	TCGA_O8_A75V_01	2.3	68	-311.618	556.795	245.177	0.801512	18	0.361047	0.649341	0.157873	0.21378	0.3284	0.3284	0.07	3.70182	High
TCGA_PD_A5DF	TCGA_PD_A5DF_01A	TCGA_PD_A5DF_01	1.4	42	82.0124	308.95	390.962	0.788533	28	0.330035	0.65806	0.238323	0.310761	0.2876	0.2876	0.02	3.70182	High
TCGA_QA_A7B7	TCGA_QA_A7B7_01A	TCGA_QA_A7B7_01	2.6	79	-1343.24	-547.184	-1890.42	0.946851	23	0.490004	0.592619	0.233873	0.314927	0.3269	0.3269	0.34	1.93317	High
TCGA_RC_A6M3	TCGA_RC_A6M3_01A	TCGA_RC_A6M3_01	2.4	73	-1474.29	-338.749	-1813.04	0.943136	24	0.48241	0.673587	0.145674	0.217737	0.3388	0.3388	0.11	3.70182	High
TCGA_RC_A6M4	TCGA_RC_A6M4_01A	TCGA_RC_A6M4_01	5.26667	157	-1347.83	-1015.35	-2363.18	0.966877	19	0.426914	0.646315	0.221349	0.307841	0.3354	0.3354	0.07	0.761523	Low
TCGA_RC_A6M5	TCGA_RC_A6M5_01A	TCGA_RC_A6M5_01	0.766667	23	330.994	-335.354	-4.36003	0.822873	7	0.240609	0.59872	0.143218	0.200998	0.3182	0.3182	0	1.35981	High
TCGA_RC_A6M6	TCGA_RC_A6M6_01A	TCGA_RC_A6M6_01	6.03333	180	-1444.69	-574.109	-2018.8	0.952744	42	0.420896	0.947825	0.234192	0.32603	0.3305	0.3305	0.29	3.70182	High
TCGA_RC_A7S9	TCGA_RC_A7S9_01A	TCGA_RC_A7S9_01	1.86667	56	-1290.39	-69.9765	-1360.37	0.918984	19	0.438522	0.393851	0.161811	0.204392	0.3143	0.3143	0.03	1.93317	High
TCGA_RC_A7SB	TCGA_RC_A7SB_01A	TCGA_RC_A7SB_01	1.9	56	-1117.39	-506.514	-1623.9	0.933545	19	0.383447	0.739378	0.297149	0.375825	0.3267	0.3267	0.01	1.0398	Low
TCGA_RC_A7SF	TCGA_RC_A7SF_01A	TCGA_RC_A7SF_01	2.53333	76	-1015.78	-294.676	-1310.45	0.91607	13	0.363764	0.508127	0.242316	0.329775	0.3288	0.3288	0.03	1.44784	High
TCGA_RC_A7SH	TCGA_RC_A7SH_01A	TCGA_RC_A7SH_01	2.06667	60	-1289.87	-830.227	-2120.1	0.957156	26	0.407888	0.511191	0.12145	0.180154	0.3184	0.3184	0.37	3.70182	High
TCGA_RC_A7SK	TCGA_RC_A7SK_01A	TCGA_RC_A7SK_01	4.5	136	-1219.16	-831.575	-2050.73	0.954158	20	0.39048	0.786995	0.296816	0.386834	0.3224	0.3224	0.09	2.60389	High
TCGA_RG_A7D4	TCGA_RG_A7D4_01A	TCGA_RG_A7D4_01	3.06667	91	-1229.13	904.848	-324.281	0.84864	29	0.494867	0.61414	0.259066	0.332535	0.3339	0.3339	0	1.10711	Low
TCGA_T1_A6J8	TCGA_T1_A6J8_01A	TCGA_T1_A6J8_01	NA	NA	-575.905	-327.517	-903.422	0.89049	19	NA	NA	NA	NA	0.3252	NA	NA	1.9911	High
TCGA_UB_A7MA	TCGA_UB_A7MA_01A	TCGA_UB_A7MA_01	2.33333	70	-879.84	-555.88	-1435.72	0.923289	42	0.343808	0.628105	0.156189	0.248255	0.3225	0.3225	0.27	1.93317	High
TCGA_UB_A7MB	TCGA_UB_A7MB_01A	TCGA_UB_A7MB_01	44.1	1319	-1247.3	-881.832	-2129.13	0.957539	29	0.451733	0.550876	0.206823	0.270036	0.3246	0.3246	0.28	1.35981	High
TCGA_UB_A7MC	TCGA_UB_A7MC_01A	TCGA_UB_A7MC_01	2.1	62	-1352.25	-902.597	-2254.85	0.962696	20	0.432233	0.501197	0.283076	0.367408	0.3244	0.3244	0.62	1.93317	High
TCGA_UB_A7MD	TCGA_UB_A7MD_01A	TCGA_UB_A7MD_01	3.5	105	-354.383	351.221	-3.16171	0.822773	9	0.338971	0.630326	0.270058	0.33181	0.3376	0.3376	0	1.47823	High
TCGA_UB_A7ME	TCGA_UB_A7ME_01A	TCGA_UB_A7ME_01	2.66667	79	-512.23	545.162	32.9312	0.81975	36	0.36971	0.556302	0.161367	0.244418	0.3146	0.3146	0.11	1.10711	Low
TCGA_UB_A7MF	TCGA_UB_A7MF_01A	TCGA_UB_A7MF_01	3.33333	101	-694.122	1239.82	545.696	0.774363	29	0.433116	0.471944	0.128636	0.17973	0.3236	0.3236	0.08	1.44784	High
TCGA_UB_AA0U	TCGA_UB_AA0U_01A	TCGA_UB_AA0U_01	2.33333	71	-4.72058	168.181	163.46	0.808627	41	0.342683	0.541265	0.194817	0.275007	0.3128	0.3128	0	0.82784	Low
TCGA_UB_AA0V	TCGA_UB_AA0V_01A	TCGA_UB_AA0V_01	1.2	33	81.4267	20.0411	101.468	0.813947	0	0.268809	0.552588	0.125864	0.168578	0.3142	0.3142	0	0.58231	Low
TCGA_WJ_A86L	TCGA_WJ_A86L_01A	TCGA_WJ_A86L_01	4.03333	121	-1400.19	-656.93	-2057.12	0.954438	23	0.384843	0.567935	0.337771	0.411728	0.3161	0.3161	0.17	1.93317	High
TCGA_WQ_A9G7	TCGA_WQ_A9G7_01A	TCGA_WQ_A9G7_01	15.0667	448	-1332.06	-832.309	-2164.37	0.959017	34	0.433125	0.488991	0.125445	0.16109	0.4628	0.4628	6.58	3.70182	High
TCGA_WQ_AB4B	TCGA_WQ_AB4B_01A	TCGA_WQ_AB4B_01	2.23333	67	-385.066	21.777	-363.289	0.851655	9	0.364401	0.680557	0.23863	0.300042	0.3109	0.3109	0.01	0.761523	Low
TCGA_WX_AA44	TCGA_WX_AA44_01A	TCGA_WX_AA44_01	2.33333	70	-1012.3	-179.245	-1191.54	0.908931	15	0.345778	0.521092	0.106208	0.141119	0.3213	0.3213	0.02	3.70182	High
TCGA_WX_AA46	TCGA_WX_AA46_01A	TCGA_WX_AA46_01	2.03333	61	-363.652	-145.159	-508.811	0.862656	5	0.331201	0.519428	0.13841	0.18797	0.2984	0.2984	0	1.0398	Low
TCGA_WX_AA47	TCGA_WX_AA47_01A	TCGA_WX_AA47_01	1.3	39	-1421.13	-844.824	-2265.95	0.963135	6	0.423842	0.47727	0.164346	0.213616	0.3103	0.3103	0.1	0.761523	Low
TCGA_XR_A8TC	TCGA_XR_A8TC_01A	TCGA_XR_A8TC_01	NA	NA	-830.774	-613.26	-1444.03	0.923757	NA	0.411732	0.67142	0.104354	0.130149	0.3142	NA	NA	3.70182	High
TCGA_XR_A8TD	TCGA_XR_A8TD_01A	TCGA_XR_A8TD_01	1.7	51	328.189	1335.47	1663.66	0.66059	29	0.340037	0.748132	0.246389	0.312337	0.3061	0.3061	0	1.10711	Low
TCGA_XR_A8TE	TCGA_XR_A8TE_01A	TCGA_XR_A8TE_01	0.4	12	-591.402	-434.687	-1026.09	0.898538	4	0.27557	0.663944	0.181122	0.228189	0.3165	0.3165	0.29	1.93317	High
TCGA_XR_A8TF	TCGA_XR_A8TF_01A	TCGA_XR_A8TF_01	4.5	133	-1156.24	-608.527	-1764.77	0.940757	14	0.447786	0.559749	0.317841	0.36925	0.3013	0.3013	0.36	1.10711	Low
TCGA_XR_A8TG	TCGA_XR_A8TG_01A	TCGA_XR_A8TG_01	2.6	78	-542.927	-242.693	-785.62	0.882489	20	0.337954	0.54024	0.326422	0.416643	0.3156	0.3156	0.02	1.08262	Low
TCGA_YA_A8S7	TCGA_YA_A8S7_01A	TCGA_YA_A8S7_01	2.36667	70	80.3654	1379.97	1460.34	0.682698	19	0.305094	0.611926	0.236356	0.307438	0.3144	0.3144	0.01	3.70182	High
TCGA_ZP_A9CV	TCGA_ZP_A9CV_01A	TCGA_ZP_A9CV_01	3.5	104	-218.758	345.922	127.164	0.81175	5	0.369955	0.534825	0.191658	0.2669	0.3051	0.3051	0.01	0.82784	Low
TCGA_ZP_A9CY	TCGA_ZP_A9CY_01A	TCGA_ZP_A9CY_01	2.8	82	-163.082	32.1609	-130.921	0.833287	6	0.306329	0.562849	0.254417	0.33416	0.3011	0.3011	0.01	1.0398	Low
TCGA_ZP_A9CZ	TCGA_ZP_A9CZ_01A	TCGA_ZP_A9CZ_01	1.56667	47	-295.182	467.158	171.976	0.807891	30	0.431143	0.551008	0.130595	0.169551	0.3073	0.3073	0	2.12	High
TCGA_ZP_A9D0	TCGA_ZP_A9D0_01A	TCGA_ZP_A9D0_01	1.76667	52	-765.804	-664.174	-1429.98	0.922965	23	0.372313	0.43876	0.0987614	0.123792	0.3026	0.3026	0.1	1.45824	High
TCGA_ZP_A9D1	TCGA_ZP_A9D1_01A	TCGA_ZP_A9D1_01	4.03333	119	-231.631	25.9055	-205.726	0.839307	14	0.315447	0.652754	0.182971	0.251902	0.3066	0.3066	0.01	1.35981	High
TCGA_ZP_A9D2	TCGA_ZP_A9D2_01A	TCGA_ZP_A9D2_01	1.83333	54	-558.601	-319.344	-877.945	0.888782	12	0.325387	0.568131	0.197922	0.260644	0.3118	0.3118	0.32	1.93317	High
TCGA_ZP_A9D4	TCGA_ZP_A9D4_01A	TCGA_ZP_A9D4_01	2.16667	63	-1043.36	-681.202	-1724.56	0.93874	8	0.396879	0.556434	0.312476	0.380011	0.3105	0.3105	0.03	1.35981	High
TCGA_ZS_A9CD	TCGA_ZS_A9CD_01A	TCGA_ZS_A9CD_01	3.1	92	-348.97	81.6596	-267.311	0.844187	6	0.326131	0.622314	0.186049	0.250921	0.3083	0.3083	0	3.70182	High
TCGA_ZS_A9CE	TCGA_ZS_A9CE_01A	TCGA_ZS_A9CE_01	3.9	117	-1233.26	-889.378	-2122.64	0.957264	17	0.421236	0.704698	0.31646	0.408332	0.3078	0.3078	0.17	2.60389	High
TCGA_ZS_A9CF	TCGA_ZS_A9CF_01A	TCGA_ZS_A9CF_01	2.83333	82	-911.984	-127.913	-1039.9	0.899426	38	0.394743	0.588833	0.363018	0.44834	0.3186	0.3186	0.23	0.82784	Low
TCGA_ZS_A9CG	TCGA_ZS_A9CG_01A	TCGA_ZS_A9CG_01	2.5	75	-798.41	-437.565	-1235.97	0.911631	6	0.301896	0.729936	0.19032	0.250846	0.2993	0.2993	0.18	1.35981	High

## Sheet: Table S8
Table S8: The ICPI score in the four cohorts
Sample ID	LIHC cohort	ICPI
TCGA_5R_AAAM_01A	Training	1.13223
GSM363038	Training	1.13223
DO23551	Training	1.51747
GSM363049	Training	0.727383
DO23532	Training	0.631722
GSM363129	Training	1.83217
TCGA_DD_AADB_01A	Training	0.980781
GSM3212490	Training	2.2202
GSM363339	Training	1.03657
TCGA_CC_A5UE_01A	Training	2.32678
GSM363251	Training	1.64898
GSM2011382	Training	1.51708
TCGA_DD_AADM_01A	Training	1.37289
HDV_33A_S68	Training	1.03657
TG2_005	Training	1.38563
GSM363148	Training	1.03657
DO45251	Training	1.38563
DO48725	Training	0.835501
TCGA_DD_A4NV_01A	Training	2.01554
DO45097	Training	1.6107
TCGA_FV_A4ZQ_01A	Training	0.980781
GSM363069	Training	1.44142
TCGA_G3_A6UC_01A	Training	2.01554
GSM363264	Training	1.51747
TCGA_DD_AACU_01A	Training	0.945763
TCGA_DD_A119_01A	Training	2.65519
GSM363222	Training	1.02247
GSM363341	Training	1.13223
TCGA_DD_AADN_01A	Training	0.727383
TCGA_DD_A116_01A	Training	2.19532
TCGA_DD_A73A_01A	Training	0.934643
DO45275	Training	2.2202
GSM3212458	Training	1.81535
DO45145	Training	1.79048
DO48677	Training	1.51747
TCGA_DD_A118_01A	Training	1.35061
GSM363337	Training	0.727383
GSM3212476	Training	1.35061
TCGA_2Y_A9GY_01A	Training	1.38563
GSM363204	Training	1.44142
DO45155	Training	1.84549
TCGA_DD_AACI_01A	Training	1.13223
TCGA_ED_A66Y_01A	Training	2.32678
TCGA_FV_A23B_01A	Training	1.38563
TCGA_CC_5259_01A	Training	2.01554
GSM2011398	Training	2.28223
GSM3212472	Training	1.57869
DO45197	Training	1.20585
GSM2011303	Training	0.801001
TCGA_ED_A8O6_01A	Training	2.62505
GSM363056	Training	1.38976
TCGA_CC_A1HT_01A	Training	3.06166
DO45265	Training	1.53708
TCGA_RC_A7SF_01A	Training	1.15803
GSM2011368	Training	1.11224
DO45149	Training	1.10639
DO45163	Training	1.20585
HDV_45A_S63	Training	1.64898
TCGA_DD_A1EH_01A	Training	1.98353
GSM362966	Training	1.02247
DO23548	Training	0.631722
TCGA_G3_A25Y_01A	Training	1.41051
TCGA_2Y_A9GV_01A	Training	1.87739
TCGA_DD_AACK_01A	Training	1.41051
GSM2011331	Training	1.61966
TG1_017r	Training	1.11262
GSM3212462	Training	1.51708
TCGA_CC_A3MA_01A	Training	2.62505
HDV_26A_S10	Training	1.13223
HDV_55A_S22	Training	1.53708
DO45092	Training	2.01554
TCGA_DD_AA3A_01A	Training	1.41051
DO45201	Training	0.631722
TG3_010	Training	1.41051
TCGA_G3_A3CG_01A	Training	1.11224
DO23539	Training	0.707772
GSM363084	Training	0.631722
HDV_17A_S16	Training	1.79048
GSM363146	Training	1.44142
GSM363384	Training	1.13223
TCGA_CC_5264_01A	Training	2.62505
DO45283	Training	1.79048
TCGA_2Y_A9H4_01A	Training	0.809964
TCGA_G3_A7M9_01A	Training	3.54512
TCGA_G3_A5SL_01A	Training	1.20585
TG2_019	Training	1.13223
TCGA_MR_A8JO_01A	Training	0.980781
GSM362992	Training	0.839289
DO45277	Training	1.53708
DO50850	Training	1.6452
TCGA_BD_A3ER_01A	Training	2.16427
GSM363009	Training	1.13223
TCGA_FV_A3R3_01A	Training	0.945763
TCGA_CC_A9FS_01A	Training	1.81535
DO45239	Training	1.10639
TCGA_DD_AADO_01A	Training	0.980781
GSM2011327	Training	1.75942
GSM363050	Training	1.37784
GSM2011290	Training	1.79048
DO50808	Training	1.03657
TCGA_DD_AADJ_01A	Training	0.968039
TCGA_DD_AADI_01A	Training	0.980781
GSM3212478	Training	1.81535
TCGA_DD_AAED_01A	Training	1.16344
GSM2011326	Training	1.35061
GSM2011329	Training	1.44064
DO45207	Training	0.707772
GSM363151	Training	1.42732
GSM363317	Training	0.631722
GSM363082	Training	1.24414
TCGA_DD_A39X_01A	Training	0.945763
HDV_36A_S20	Training	1.64898
TCGA_DD_AACO_01A	Training	1.16344
GSM2011385	Training	2.33058
TCGA_ED_A627_01A	Training	0.980781
TCGA_NI_A8LF_01A	Training	0.801001
TCGA_CC_A7IG_01A	Training	2.73543
GSM3212500	Training	2.73543
GSM2011315	Training	2.16427
TG2_029	Training	1.74434
DO23519	Training	1.6452
GSM363202	Training	0.727383
DO48759	Training	1.44142
TCGA_CC_A8HU_01A	Training	3.54512
DO23538	Training	1.11262
TCGA_DD_AAVS_01A	Training	1.15803
TCGA_DD_A3A3_01A	Training	1.75942
GSM363011	Training	1.03657
TCGA_PD_A5DF_01A	Training	3.54512
TCGA_DD_AACH_01A	Training	1.81535
GSM2011288	Training	1.35061
HDV_64A_S43	Training	1.13223
GSM362965	Training	1.2315
GSM363108	Training	1.13223
DO45299	Training	0.801001
TCGA_DD_AACG_01A	Training	1.24035
TCGA_DD_AAC9_01A	Training	0.727383
GSM363327	Training	0.631722
GSM2011347	Training	1.11224
DO50811	Training	0.801001
TCGA_DD_A4NP_01A	Training	1.11224
GSM363217	Training	2.22905
TG2_025	Training	1.15803
TCGA_DD_AAE6_01A	Training	1.75942
TCGA_CC_A9FW_01A	Training	2.37257
GSM3212471	Training	1.56288
DO45241	Training	0.701545
DO50845	Training	1.79048
DO23537	Training	1.84549
TCGA_XR_A8TE_01A	Training	2.62505
DO50778	Training	1.94193
GSM2011293	Training	1.92193
DO45235	Training	0.707772
TG3_001	Training	1.56288
GSM2011316	Training	0.934643
TCGA_G3_A5SJ_01A	Training	1.84712
GSM2011376	Training	1.98353
TCGA_DD_A4NS_01A	Training	1.15803
GSM363008	Training	1.13223
TCGA_DD_AAVP_01A	Training	0.801001
TCGA_DD_A3A5_01A	Training	1.74434
TCGA_DD_AAE0_01A	Training	3.54512
HDV_50A_S3	Training	1.21481
DO50829	Training	1.98353
GSM2011292	Training	1.51708
DO50839	Training	1.51124
DO50813	Training	1.03657
TG2_037	Training	1.51124
GSM2011322	Training	2.68708
TG3_005	Training	0.934643
GSM2011313	Training	1.56288
GSM363355	Training	1.13223
DO45257	Training	1.6452
GSM362993	Training	0.839289
GSM363014	Training	0.631722
TCGA_CC_A7IJ_01A	Training	1.38563
TCGA_MR_A520_01A	Training	0.934643
DO45091	Training	1.63435
GSM363360	Training	0.631722
TG2_030	Training	1.51708
TCGA_DD_AAD8_01A	Training	1.4833
DO45165	Training	1.20585
TCGA_G3_AAV1_01A	Training	2.38838
GSM363329	Training	0.727383
GSM2011294	Training	1.75942
DO45103	Training	1.74434
GSM363127	Training	1.24414
DO23529	Training	1.92231
GSM363012	Training	0.631722
GSM362952	Training	0.839289
TCGA_ED_A66X_01A	Training	3.54512
TCGA_CC_A8HV_01A	Training	2.73543
DO23525	Training	1.92231
TG2_026	Training	0.727383
TCGA_DD_AAW3_01A	Training	0.801001
TCGA_ZS_A9CG_01A	Training	1.51708
TCGA_EP_A2KC_01A	Training	1.11224
GSM363224	Training	1.02247
TCGA_G3_A25U_01A	Training	1.11224
GSM363198	Training	0.727383
TCGA_2Y_A9GT_01A	Training	0.980781
TCGA_G3_A3CH_01A	Training	2.19532
GSM363087	Training	0.631722
TG1_009	Training	0.631722
TCGA_DD_A4NB_01A	Training	0.809964
DO48693	Training	1.03657
DO45171	Training	1.6107
TCGA_DD_A4NO_01A	Training	1.75942
GSM363188	Training	1.03657
DO50787	Training	1.53708
TCGA_DD_AAE7_01A	Training	0.809964
GSM2011373	Training	2.16427
DO45227	Training	1.38976
TCGA_DD_A4NJ_01A	Training	1.63435
GSM363115	Training	0.727383
DO48674	Training	1.24414
TCGA_G3_A5SM_01A	Training	2.28223
GSM363344	Training	1.42732
GSM362976	Training	0.631722
HDV_51A_S7	Training	1.44142
GSM363311	Training	1.03657
GSM363275	Training	1.53708
DO45135	Training	0.835501
GSM2011380	Training	1.92193
TG2_010	Training	1.35061
GSM363297	Training	1.51124
GSM2011393	Training	2.32678
GSM3212487	Training	1.98353
DO45297	Training	2.01554
TCGA_RC_A6M4_01A	Training	2.01554
GSM3212457	Training	2.2202
GSM363294	Training	1.13223
TCGA_DD_AAEA_01A	Training	0.980781
GSM2011298	Training	1.63634
GSM2011343	Training	1.84549
DO48736	Training	0.980781
GSM2011289	Training	0.945763
GSM2011366	Training	1.35061
DO45119	Training	1.6107
GSM2011389	Training	1.75942
TCGA_2Y_A9GW_01A	Training	2.33058
GSM2011285	Training	1.75942
TCGA_RC_A6M6_01A	Training	2.73543
GSM363122	Training	0.984917
GSM2011361	Training	1.56288
TCGA_CC_A5UD_01A	Training	2.62505
GSM363174	Training	1.13223
GSM363215	Training	0.631722
DO23518	Training	1.37289
HDV_44A_S61	Training	1.13223
TG1_007	Training	1.03657
HDV_54A_S50	Training	1.42732
HDV_3A_S18	Training	2.25034
GSM363145	Training	0.727383
DO45113	Training	1.51747
TG2_035r	Training	1.13223
DO45167	Training	1.24414
GSM363074	Training	1.13223
DO45189	Training	1.20585
GSM3212469	Training	1.56288
GSM2011355	Training	1.41051
TCGA_DD_AADV_01A	Training	1.17384
GSM2011344	Training	1.5077
DO50844	Training	2.37798
GSM3212495	Training	1.37289
HDV_7A_S28	Training	1.53708
TCGA_DD_AACE_01A	Training	0.801001
GSM363164	Training	0.839289
TCGA_DD_AAEB_01A	Training	0.801001
GSM363048	Training	1.53708
TCGA_G3_A3CI_01A	Training	0.945763
GSM363128	Training	1.38976
GSM2011377	Training	2.73543
TCGA_GJ_A9DB_01A	Training	2.33058
TCGA_2Y_A9H9_01A	Training	1.17384
GSM2011345	Training	1.11224
TCGA_DD_AADY_01A	Training	1.16344
TCGA_DD_AADA_01A	Training	0.727383
TCGA_DD_A3A7_01A	Training	2.69784
TCGA_DD_A3A9_01A	Training	2.14919
GSM362954	Training	0.727383
GSM363072	Training	0.727383
TCGA_G3_AAV4_01A	Training	0.727383
GSM363152	Training	1.83217
DO50822	Training	1.11262
GSM2011301	Training	0.707772
TCGA_QA_A7B7_01A	Training	1.81535
TCGA_CC_A3M9_01A	Training	2.19532
GSM363232	Training	1.13223
DO48723	Training	0.801001
GSM363313	Training	1.13223
TCGA_RC_A6M5_01A	Training	2.32678
TCGA_DD_AACN_01A	Training	0.980781
TCGA_DD_AAD2_01A	Training	1.87739
DO45175	Training	1.11262
GSM3212482	Training	1.81535
TCGA_MI_A75G_01A	Training	2.16427
GSM2011363	Training	1.41051
HDV_59A_S47	Training	1.91255
DO48746	Training	1.51747
GSM363192	Training	0.839289
HDV_24A_S45	Training	1.11262
TCGA_DD_A1EC_01A	Training	0.980781
TCGA_XR_A8TD_01A	Training	2.19532
GSM3212489	Training	1.35061
TCGA_EP_A2KB_01A	Training	1.41051
GSM2011306	Training	1.96773
TG3_024	Training	0.972993
TCGA_2Y_A9H3_01A	Training	1.03657
HDV_38A_S9	Training	1.38563
GSM2011386	Training	1.11224
GSM363362	Training	1.24414
TG2_014	Training	0.727383
DO45225	Training	0.727383
GSM2011311	Training	2.28223
GSM2011333	Training	1.15803
DO45101	Training	1.03657
TG2_013	Training	1.92193
DO23547	Training	0.631722
TCGA_G3_AAUZ_01A	Training	0.727383
GSM363391	Training	1.13223
DO50774	Training	1.11262
GSM2011351	Training	2.2202
GSM363036	Training	1.03657
TCGA_CC_A7IK_01A	Training	2.32678
DO45179	Training	1.20585
DO50818	Training	1.03657
TCGA_LG_A9QD_01A	Training	1.91609
TCGA_DD_A11B_01A	Training	1.75942
TCGA_G3_A25T_01A	Training	2.19532
TG3_021	Training	0.835501
DO48715	Training	1.03657
GSM2011336	Training	0.980781
TCGA_EP_A12J_01A	Training	0.707772
DO23536	Training	1.03657
TCGA_2Y_A9HB_01A	Training	0.727383
TCGA_WQ_AB4B_01A	Training	1.20585
GSM3212504	Training	2.73543
TCGA_DD_A4NR_01A	Training	1.84712
TCGA_DD_A11C_01A	Training	0.980781
TCGA_BC_A10X_01A	Training	2.19532
TCGA_DD_A11D_01A	Training	0.801001
DO48747	Training	1.63634
TCGA_G3_A25S_01A	Training	1.5077
TCGA_DD_A3A8_01A	Training	1.20585
GSM3212450	Training	1.11224
DO23528	Training	1.03657
DO50789	Training	1.56829
DO23527	Training	0.631722
HDV_22A_S31	Training	1.21481
DO45161	Training	1.11262
DO45245	Training	1.81535
TCGA_DD_A1EA_01A	Training	1.38563
GSM363121	Training	1.51747
GSM2011330	Training	1.81535
GSM3212452	Training	1.81535
TCGA_CC_5262_01A	Training	2.42709
DO45215	Training	1.03657
TCGA_DD_AADQ_01A	Training	1.10639
HDV_16A_S58	Training	1.44142
GSM363292	Training	0.839289
GSM2011319	Training	0.945763
DO48697	Training	1.03657
GSM363291	Training	0.701545
GSM363270	Training	1.24414
GSM363109	Training	1.13223
DO45243	Training	1.44142
DO50800	Training	1.10639
GSM2011320	Training	1.15803
GSM362970	Training	0.701545
GSM363296	Training	1.24414
DO45307	Training	2.62505
TCGA_BC_4073_01B	Training	3.09193
GSM712542	Training	1.97314
TCGA_DD_AAVQ_01A	Training	0.980781
GSM2011323	Training	1.75546
GSM363272	Training	1.03657
TCGA_DD_A1EL_01A	Training	1.57869
GSM363037	Training	0.707772
GSM362983	Training	0.839289
DO23531	Training	1.44142
GSM363107	Training	0.631722
TCGA_2Y_A9H6_01A	Training	0.809964
TCGA_DD_A73E_01A	Training	1.11224
DO45247	Training	1.03657
TCGA_DD_A73D_01A	Training	1.20585
TCGA_DD_AACP_01A	Training	1.11224
GSM2011287	Training	0.945763
GSM363269	Training	0.839289
TCGA_DD_AAEI_01A	Training	0.835501
TCGA_DD_A73B_01A	Training	1.75942
GSM3212451	Training	1.81535
GSM363316	Training	0.727383
GSM3212461	Training	1.56288
TCGA_UB_A7MF_01A	Training	2.37257
GSM2011378	Training	1.41051
GSM363083	Training	0.727383
TCGA_EP_A3JL_01A	Training	0.980781
TCGA_G3_A25Z_01A	Training	0.945763
GSM363343	Training	0.631722
GSM3212494	Training	1.57869
TG3_013	Training	2.73543
TCGA_EP_A3RK_01A	Training	2.19532
GSM363267	Training	1.13223
GSM363205	Training	0.631722
GSM362958	Training	1.13223
TCGA_G3_AAV6_01A	Training	2.62505
DO45285	Training	1.61966
GSM3212460	Training	2.2202
DO45185	Training	1.51708
GSM362994	Training	1.42732
GSM363126	Training	1.44142
DO45219	Training	1.37784
DO45095	Training	1.13223
DO48706	Training	1.20585
DO45157	Training	1.24035
DO45133	Training	1.51747
DO45209	Training	3.06166
DO45094	Training	1.44142
TG3_023	Training	1.63634
GSM2011353	Training	2.73543
TCGA_DD_A1EJ_01A	Training	2.38838
GSM363170	Training	0.727383
DO45269	Training	1.97314
DO50798	Training	1.6107
TCGA_LG_A9QC_01A	Training	1.11224
DO48682	Training	1.79461
TCGA_BC_A217_01A	Training	1.38563
GSM2011394	Training	0.945763
TCGA_FV_A2QR_01A	Training	1.11224
TCGA_CC_A7IL_01A	Training	2.97397
GSM363030	Training	1.64898
GSM363053	Training	0.631722
HDV_25A_S62	Training	1.53708
DO23526	Training	1.74434
GSM363196	Training	0.727383
HDV_60A_S27	Training	1.20585
HDV_21A_S26	Training	2.25034
DO48730	Training	1.24035
TCGA_DD_AAVW_01A	Training	1.17384
DO45105	Training	0.809964
DO45255	Training	1.44142
TCGA_2Y_A9H7_01A	Training	1.41051
GSM2011354	Training	2.32678
TCGA_DD_A73F_01A	Training	0.980781
TCGA_CC_5258_01A	Training	1.81535
HDV_28A_S48	Training	1.03657
GSM363352	Training	1.10639
DO45249	Training	1.41051
TCGA_4R_AA8I_01A	Training	1.57869
TCGA_DD_AACS_01A	Training	2.33058
GSM363144	Training	0.631722
TCGA_FV_A3I0_01A	Training	1.51708
GSM363239	Training	1.13223
GSM2011314	Training	0.980781
GSM2011321	Training	1.41051
DO45147	Training	1.33949
TCGA_DD_AAEG_01A	Training	1.11224
HDV_62A_S36	Training	1.13223
TCGA_UB_A7ME_01A	Training	0.980781
GSM363263	Training	1.63634
TG1_013	Training	0.727383
DO45115	Training	1.13223
TCGA_DD_A4NI_01A	Training	1.38563
DO50855	Training	1.10639
TCGA_DD_AACW_01A	Training	0.934643
DO50857	Training	1.03657
TCGA_G3_A5SK_01A	Training	0.727383
DO23508	Training	1.56829
HDV_20A_S60	Training	1.94193
TCGA_G3_A25X_01A	Training	1.38563
DO50791	Training	0.934643
HDV_56A_S51	Training	0.631722
DO45281	Training	2.32678
GSM2011339	Training	1.92193
GSM2011328	Training	0.835501
DO48721	Training	0.707772
GSM363180	Training	1.53708
DO48743	Training	1.24035
TCGA_KR_A7K2_01A	Training	1.15803
TG2_033	Training	2.2202
GSM363142	Training	1.38976
GSM2011325	Training	1.57869
TCGA_ED_A97K_01A	Training	3.54512
GSM362959	Training	0.727383
DO48733	Training	1.24035
TCGA_DD_A39V_01A	Training	1.38563
TCGA_FV_A3I1_01A	Training	2.28223
DO23534	Training	1.03657
GSM362986	Training	1.03657
GSM363309	Training	1.03657
GSM363247	Training	0.631722
TCGA_DD_AAD0_01A	Training	1.41051
DO45137	Training	0.707772
TCGA_DD_AAW1_01A	Training	2.32678
DO50785	Training	2.37798
TCGA_DD_A4ND_01A	Training	1.41051
DO50859	Training	1.11262
TCGA_ED_A8O5_01A	Training	2.37257
DO23542	Training	1.44142
GSM363104	Training	1.02247
GSM363366	Training	0.631722
DO50815	Training	1.53708
GSM2011397	Training	1.11224
DO48679	Training	1.03657
DO48720	Training	1.24035
TCGA_ED_A5KG_01A	Training	1.38563
GSM3212491	Training	1.57869
GSM3212481	Training	0.968039
TCGA_UB_A7MD_01A	Training	1.17384
TCGA_G3_A3CK_01A	Training	0.980781
TG2_036	Training	1.20585
TCGA_2Y_A9H1_01A	Training	0.727383
TCGA_DD_AADD_01A	Training	0.980781
DO227801	Training	0.727383
GSM2011365	Training	1.21481
TG1_003	Training	1.21481
GSM362978	Training	0.727383
TG2_034	Training	2.14919
GSM2011305	Training	1.79048
TCGA_XR_A8TF_01A	Training	0.980781
TCGA_G3_A7M5_01A	Training	0.934643
HDV_58A_S44	Training	2.25034
TCGA_DD_AAVU_01A	Training	1.56829
DO45305	Training	2.32678
TCGA_G3_AAV3_01A	Training	1.38563
GSM363357	Training	1.24414
GSM362950	Training	0.631722
TCGA_DD_A11A_01A	Training	1.11224
GSM362956	Training	1.78269
GSM363125	Training	1.13223
TCGA_K7_A6G5_01A	Training	0.727383
TG2_032	Training	1.91609
TCGA_2Y_A9GU_01A	Testing	0.976514
TCGA_2Y_A9GX_01A	Testing	0.879903
TCGA_2Y_A9GZ_01A	Testing	1.43314
TCGA_2Y_A9H0_01A	Testing	2.63703
TCGA_2Y_A9H2_01A	Testing	1.19572
TCGA_2Y_A9H5_01A	Testing	1.19572
TCGA_2Y_A9HA_01A	Testing	1.43314
TCGA_3K_AAZ8_01A	Testing	2.06355
TCGA_5C_A9VG_01A	Testing	1.43314
TCGA_5C_A9VH_01A	Testing	1.45216
TCGA_5C_AAPD_01A	Testing	1.4668
TCGA_5R_AA1C_01A	Testing	1.07999
TCGA_5R_AA1D_01A	Testing	2.12424
TCGA_BC_4072_01B	Testing	2.24978
TCGA_BC_A10Z_01A	Testing	1.45216
TCGA_BC_A216_01A	Testing	2.38005
TCGA_BC_A3KF_01A	Testing	0.976514
TCGA_BC_A3KG_01A	Testing	1.65235
TCGA_BC_A5W4_01A	Testing	2.34639
TCGA_BC_A69H_01A	Testing	1.99548
TCGA_BC_A69I_01A	Testing	0.747775
TCGA_BC_A8YO_01A	Testing	2.24978
TCGA_BD_A3EP_01A	Testing	1.26716
TCGA_BW_A5NO_01A	Testing	2.39664
TCGA_CC_5260_01A	Testing	2.24978
TCGA_CC_5261_01A	Testing	1.33653
TCGA_CC_5263_01A	Testing	2.90873
TCGA_CC_A123_01A	Testing	2.58775
TCGA_CC_A3MB_01A	Testing	2.5656
TCGA_CC_A3MC_01A	Testing	3.2418
TCGA_CC_A5UC_01A	Testing	2.88649
TCGA_CC_A7IE_01A	Testing	2.24978
TCGA_CC_A7IF_01A	Testing	2.34639
TCGA_CC_A7IH_01A	Testing	2.11765
TCGA_CC_A7II_01A	Testing	2.82204
TCGA_CC_A8HS_01A	Testing	2.5656
TCGA_CC_A8HT_01A	Testing	3.2418
TCGA_DD_A113_01A	Testing	2.32855
TCGA_DD_A114_01A	Testing	1.33653
TCGA_DD_A115_01A	Testing	2.24978
TCGA_DD_A1EB_01A	Testing	0.845994
TCGA_DD_A1ED_01A	Testing	0.693671
TCGA_DD_A1EE_01A	Testing	2.5656
TCGA_DD_A1EF_01A	Testing	0.879903
TCGA_DD_A1EG_01A	Testing	1.87192
TCGA_DD_A1EI_01A	Testing	1.02179
TCGA_DD_A1EK_01A	Testing	2.82204
TCGA_DD_A39W_01A	Testing	1.76742
TCGA_DD_A39Y_01A	Testing	1.45216
TCGA_DD_A39Z_01A	Testing	1.2044
TCGA_DD_A3A1_01A	Testing	2.1365
TCGA_DD_A3A2_01A	Testing	0.845994
TCGA_DD_A3A4_01A	Testing	2.11765
TCGA_DD_A3A6_01A	Testing	1.13131
TCGA_DD_A4NA_01A	Testing	2.39167
TCGA_DD_A4NE_01A	Testing	2.5656
TCGA_DD_A4NF_01A	Testing	0.976514
TCGA_DD_A4NG_01A	Testing	2.42012
TCGA_DD_A4NH_01A	Testing	3.2418
TCGA_DD_A4NK_01A	Testing	2.34639
TCGA_DD_A4NL_01A	Testing	0.976514
TCGA_DD_A4NN_01A	Testing	1.45216
TCGA_DD_A4NQ_01A	Testing	2.32855
TCGA_DD_A73C_01A	Testing	2.12424
TCGA_DD_A73G_01A	Testing	1.01415
TCGA_DD_AAC8_01A	Testing	0.976514
TCGA_DD_AACA_01A	Testing	1.19572
TCGA_DD_AACB_01A	Testing	0.879903
TCGA_DD_AACC_01A	Testing	0.879903
TCGA_DD_AACD_01A	Testing	0.879903
TCGA_DD_AACF_01A	Testing	0.77313
TCGA_DD_AACJ_01A	Testing	1.2044
TCGA_DD_AACL_01A	Testing	1.51661
TCGA_DD_AACQ_01A	Testing	1.90878
TCGA_DD_AACT_01A	Testing	0.766624
TCGA_DD_AACV_01A	Testing	1.24923
TCGA_DD_AACX_01A	Testing	1.2044
TCGA_DD_AACY_01A	Testing	0.976514
TCGA_DD_AACZ_01A	Testing	1.26716
TCGA_DD_AAD1_01A	Testing	0.879903
TCGA_DD_AAD3_01A	Testing	0.693671
TCGA_DD_AAD5_01A	Testing	1.87192
TCGA_DD_AAD6_01A	Testing	2.6191
TCGA_DD_AADC_01A	Testing	1.53885
TCGA_DD_AADF_01A	Testing	1.01017
TCGA_DD_AADG_01A	Testing	2.34639
TCGA_DD_AADK_01A	Testing	1.4668
TCGA_DD_AADL_01A	Testing	1.45216
TCGA_DD_AADP_01A	Testing	1.24923
TCGA_DD_AADR_01A	Testing	0.766624
TCGA_DD_AADS_01A	Testing	0.623365
TCGA_DD_AADU_01A	Testing	1.2044
TCGA_DD_AADW_01A	Testing	1.19572
TCGA_DD_AAE1_01A	Testing	0.854166
TCGA_DD_AAE2_01A	Testing	0.879903
TCGA_DD_AAE3_01A	Testing	0.882943
TCGA_DD_AAE4_01A	Testing	0.693671
TCGA_DD_AAE9_01A	Testing	0.747775
TCGA_DD_AAEE_01A	Testing	0.976514
TCGA_DD_AAEH_01A	Testing	0.693671
TCGA_DD_AAEK_01A	Testing	1.33653
TCGA_DD_AAVR_01A	Testing	0.693671
TCGA_DD_AAVV_01A	Testing	1.4668
TCGA_DD_AAVX_01A	Testing	1.1503
TCGA_DD_AAVY_01A	Testing	2.11765
TCGA_DD_AAVZ_01A	Testing	1.19572
TCGA_DD_AAW0_01A	Testing	1.26716
TCGA_DD_AAW2_01A	Testing	0.747775
TCGA_ED_A459_01A	Testing	2.32855
TCGA_ED_A4XI_01A	Testing	1.33653
TCGA_ED_A7PX_01A	Testing	1.65235
TCGA_ED_A7PY_01A	Testing	2.32855
TCGA_ED_A7PZ_01A	Testing	1.90878
TCGA_ED_A7XO_01A	Testing	2.24978
TCGA_ED_A7XP_01A	Testing	1.47841
TCGA_ED_A82E_01A	Testing	2.22404
TCGA_EP_A26S_01A	Testing	0.976514
TCGA_EP_A2KA_01A	Testing	2.5656
TCGA_ES_A2HS_01A	Testing	0.976514
TCGA_ES_A2HT_01A	Testing	0.747775
TCGA_FV_A2QQ_01A	Testing	0.879903
TCGA_FV_A3R2_01A	Testing	1.02179
TCGA_FV_A495_01A	Testing	1.33653
TCGA_FV_A496_01A	Testing	1.45216
TCGA_FV_A4ZP_01A	Testing	2.12424
TCGA_G3_A25V_01A	Testing	0.845994
TCGA_G3_A3CJ_01A	Testing	1.2044
TCGA_G3_A5SI_01A	Testing	1.2044
TCGA_G3_A7M6_01A	Testing	1.19572
TCGA_G3_A7M7_01A	Testing	0.976514
TCGA_G3_A7M8_01A	Testing	0.976514
TCGA_G3_AAV0_01A	Testing	0.845994
TCGA_G3_AAV2_01A	Testing	0.747775
TCGA_G3_AAV5_01A	Testing	1.32716
TCGA_G3_AAV7_01A	Testing	1.65235
TCGA_GJ_A3OU_01A	Testing	1.19572
TCGA_GJ_A6C0_01A	Testing	2.32855
TCGA_HP_A5MZ_01A	Testing	1.19572
TCGA_K7_A5RF_01A	Testing	0.879903
TCGA_K7_A5RG_01A	Testing	0.879903
TCGA_K7_AAU7_01A	Testing	2.32855
TCGA_KR_A7K0_01A	Testing	0.976514
TCGA_KR_A7K7_01A	Testing	1.4668
TCGA_KR_A7K8_01A	Testing	0.879903
TCGA_LG_A6GG_01A	Testing	1.43314
TCGA_MI_A75C_01A	Testing	1.19572
TCGA_MI_A75E_01A	Testing	2.1365
TCGA_NI_A4U2_01A	Testing	2.22404
TCGA_O8_A75V_01A	Testing	1.87192
TCGA_RC_A7S9_01A	Testing	1.19572
TCGA_RC_A7SB_01A	Testing	1.31079
TCGA_RC_A7SH_01A	Testing	2.32855
TCGA_RC_A7SK_01A	Testing	1.45216
TCGA_RG_A7D4_01A	Testing	1.33653
TCGA_UB_A7MA_01A	Testing	1.65235
TCGA_UB_A7MB_01A	Testing	1.43314
TCGA_UB_A7MC_01A	Testing	2.5656
TCGA_UB_AA0U_01A	Testing	1.22976
TCGA_UB_AA0V_01A	Testing	0.679258
TCGA_WJ_A86L_01A	Testing	1.19572
TCGA_WX_AA44_01A	Testing	1.87192
TCGA_WX_AA46_01A	Testing	1.31079
TCGA_WX_AA47_01A	Testing	2.11765
TCGA_XR_A8TC_01A	Testing	1.87192
TCGA_XR_A8TG_01A	Testing	0.870538
TCGA_YA_A8S7_01A	Testing	3.2418
TCGA_ZS_A9CD_01A	Testing	2.32855
TCGA_ZS_A9CE_01A	Testing	1.90878
TCGA_ZS_A9CF_01A	Testing	1.22976
GSM362947	Testing	1.53662
GSM362948	Testing	1.36717
GSM362960	Testing	1.1503
GSM362964	Testing	0.693671
GSM362971	Testing	0.693671
GSM362972	Testing	0.693671
GSM362977	Testing	0.775914
GSM362982	Testing	0.623365
GSM362984	Testing	1.1503
GSM362987	Testing	1.07999
GSM362988	Testing	0.870538
GSM363010	Testing	0.679258
GSM363013	Testing	1.07999
GSM363015	Testing	0.623365
GSM363016	Testing	1.53662
GSM363017	Testing	1.60692
GSM363029	Testing	0.693671
GSM363031	Testing	1.1503
GSM363032	Testing	1.60692
GSM363033	Testing	0.693671
GSM363034	Testing	0.693671
GSM363035	Testing	0.623365
GSM363039	Testing	0.910542
GSM363051	Testing	1.66103
GSM363052	Testing	1.59251
GSM363054	Testing	1.1503
GSM363055	Testing	0.693671
GSM363057	Testing	1.36717
GSM363071	Testing	1.53662
GSM363073	Testing	1.50687
GSM363075	Testing	1.60692
GSM363076	Testing	1.97595
GSM363077	Testing	0.775914
GSM363078	Testing	1.60692
GSM363079	Testing	1.68917
GSM363080	Testing	1.60692
GSM363081	Testing	1.97595
GSM363085	Testing	1.60692
GSM363086	Testing	1.36717
GSM363098	Testing	1.13131
GSM363099	Testing	1.66103
GSM363100	Testing	1.78743
GSM363101	Testing	0.693671
GSM363102	Testing	1.51932
GSM363105	Testing	1.36717
GSM363106	Testing	1.68638
GSM363123	Testing	1.23254
GSM363124	Testing	0.775914
GSM363130	Testing	1.1503
GSM363143	Testing	1.2044
GSM363147	Testing	1.23254
GSM363149	Testing	0.623365
GSM363150	Testing	1.36717
GSM363166	Testing	1.82379
GSM363168	Testing	1.68917
GSM363169	Testing	1.60692
GSM363172	Testing	1.1503
GSM363176	Testing	0.693671
GSM363178	Testing	1.07999
GSM363182	Testing	0.775914
GSM363184	Testing	1.67988
GSM363186	Testing	1.1503
GSM363190	Testing	1.13588
GSM363194	Testing	1.1503
GSM363200	Testing	1.07999
GSM363207	Testing	0.623365
GSM363209	Testing	0.693671
GSM363211	Testing	1.68917
GSM363213	Testing	1.23254
GSM363218	Testing	1.67988
GSM363220	Testing	1.53662
GSM363226	Testing	1.53662
GSM363230	Testing	1.07999
GSM363235	Testing	1.60692
GSM363237	Testing	0.693671
GSM363241	Testing	0.674681
GSM363243	Testing	0.693671
GSM363245	Testing	1.53662
GSM363249	Testing	1.36717
GSM363265	Testing	1.07999
GSM363266	Testing	1.82379
GSM363268	Testing	0.693671
GSM363271	Testing	1.60692
GSM363273	Testing	0.623365
GSM363274	Testing	1.1503
GSM363288	Testing	0.623365
GSM363289	Testing	0.674681
GSM363290	Testing	0.693671
GSM363293	Testing	0.623365
GSM363295	Testing	0.775914
GSM363298	Testing	0.693671
GSM363310	Testing	1.13588
GSM363312	Testing	1.23254
GSM363314	Testing	1.07999
GSM363315	Testing	1.07999
GSM363326	Testing	0.623365
GSM363328	Testing	0.623365
GSM363330	Testing	0.775914
GSM363331	Testing	0.693671
GSM363332	Testing	0.910542
GSM363333	Testing	1.07999
GSM363335	Testing	0.623365
GSM363336	Testing	0.693671
GSM363346	Testing	1.68917
GSM363348	Testing	0.623365
GSM363350	Testing	0.910542
GSM363354	Testing	0.910542
GSM363358	Testing	1.07999
GSM363364	Testing	0.693671
GSM363371	Testing	0.693671
GSM363376	Testing	0.693671
GSM363378	Testing	0.623365
GSM363386	Testing	1.60692
GSM363388	Testing	0.693671
GSM363393	Testing	1.60692
GSM363400	Testing	1.23254
GSM363404	Testing	1.78743
GSM2011286	Testing	1.31079
GSM2011291	Testing	1.79315
GSM2011295	Testing	1.45216
GSM2011296	Testing	0.976514
GSM2011297	Testing	2.36541
GSM2011299	Testing	0.747775
GSM2011300	Testing	0.854166
GSM2011302	Testing	1.92342
GSM2011304	Testing	0.679258
GSM2011307	Testing	1.66103
GSM2011308	Testing	0.976514
GSM2011309	Testing	1.65885
GSM2011310	Testing	0.976514
GSM2011312	Testing	0.845994
GSM2011317	Testing	1.19572
GSM2011318	Testing	1.65235
GSM2011324	Testing	1.87192
GSM2011332	Testing	0.747775
GSM2011334	Testing	0.976514
GSM2011335	Testing	1.72378
GSM2011337	Testing	1.13588
GSM2011338	Testing	1.21099
GSM2011340	Testing	0.674681
GSM2011341	Testing	1.90878
GSM2011342	Testing	2.32855
GSM2011346	Testing	2.36541
GSM2011348	Testing	0.976514
GSM2011349	Testing	1.43314
GSM2011350	Testing	0.693671
GSM2011356	Testing	2.36541
GSM2011357	Testing	0.845994
GSM2011358	Testing	1.01017
GSM2011359	Testing	0.747775
GSM2011360	Testing	0.879903
GSM2011362	Testing	0.976514
GSM2011364	Testing	1.90878
GSM2011367	Testing	1.65235
GSM2011369	Testing	1.43314
GSM2011370	Testing	2.82204
GSM2011371	Testing	1.31079
GSM2011372	Testing	1.43314
GSM2011374	Testing	0.854166
GSM2011375	Testing	0.879903
GSM2011379	Testing	0.879903
GSM2011381	Testing	1.43314
GSM2011383	Testing	0.879903
GSM2011384	Testing	1.20223
GSM2011387	Testing	2.13113
GSM2011388	Testing	1.88977
GSM2011390	Testing	1.4668
GSM2011391	Testing	1.65235
GSM2011392	Testing	1.92342
GSM2011395	Testing	1.43314
GSM2011396	Testing	1.02179
GSM2011399	Testing	0.976514
GSM3212448	Testing	1.79315
GSM3212449	Testing	0.976514
GSM3212453	Testing	1.2044
GSM3212454	Testing	1.65235
GSM3212455	Testing	1.65235
GSM3212456	Testing	1.4668
GSM3212459	Testing	1.65235
GSM3212463	Testing	1.31079
GSM3212464	Testing	1.47841
GSM3212465	Testing	1.65235
GSM3212466	Testing	1.43314
GSM3212467	Testing	1.47841
GSM3212468	Testing	1.19572
GSM3212470	Testing	2.10898
GSM3212473	Testing	1.65235
GSM3212474	Testing	1.31079
GSM3212475	Testing	1.47841
GSM3212477	Testing	1.65235
GSM3212479	Testing	1.65235
GSM3212480	Testing	2.32855
GSM3212483	Testing	1.92342
GSM3212484	Testing	1.65235
GSM3212485	Testing	2.10898
GSM3212486	Testing	1.65235
GSM3212488	Testing	1.43314
GSM3212492	Testing	1.21099
GSM3212493	Testing	0.976514
GSM3212496	Testing	1.65235
GSM3212497	Testing	1.68638
GSM3212498	Testing	1.47841
GSM3212499	Testing	1.93504
GSM3212501	Testing	1.31079
GSM3212502	Testing	0.976514
GSM3212503	Testing	1.33653
GSM3212505	Testing	1.4668
GSM3212506	Testing	1.01017
GSM3212507	Testing	1.93504
GSM3212508	Testing	1.13588
GSM3212509	Testing	1.65235
GSM3212510	Testing	1.22976
GSM3212511	Testing	1.13588
HDV_1A_S13	Testing	1.78743
HDV_2A_S38	Testing	1.53662
HDV_6A_S29	Testing	1.60692
HDV_11A_S34	Testing	1.90878
HDV_12A_S54	Testing	1.53662
HDV_13A_S56	Testing	2.11548
HDV_18A_S21	Testing	1.9274
HDV_19A_S30	Testing	1.76742
HDV_23A_S42	Testing	1.92342
HDV_27A_S57	Testing	2.18041
HDV_29A_S64	Testing	1.1503
HDV_32A_S52	Testing	1.23254
HDV_34A_S35	Testing	1.60692
HDV_35A_S15	Testing	1.68917
HDV_37A_S5	Testing	1.60692
HDV_39A_S59	Testing	2.06355
HDV_41A_S19	Testing	1.68917
HDV_42A_S25	Testing	1.53662
HDV_43A_S67	Testing	1.9274
HDV_46A_S37	Testing	1.47841
HDV_47A_S41	Testing	1.79315
HDV_48A_S69	Testing	1.9274
HDV_49A_S70	Testing	1.88977
HDV_52A_S12	Testing	2.13113
HDV_53A_S17	Testing	1.33653
HDV_57A_S65	Testing	1.6745
HDV_61A_S32	Testing	2.11548
HDV_68A_S50	Testing	2.18041
DH013	Testing	1.07999
TG1_005	Testing	1.2044
TG1_012	Testing	1.1503
TG1_021	Testing	1.1503
TG1_023	Testing	1.66103
TG2_001	Testing	1.65235
TG2_002	Testing	0.845994
TG2_004	Testing	1.65235
TG2_008	Testing	0.754362
TG2_012	Testing	0.674681
TG2_022	Testing	1.22325
TG2_023	Testing	1.59251
TG3_002	Testing	1.32716
TG3_004	Testing	1.22976
TG3_006	Testing	0.693671
TG3_007	Testing	1.32716
TG3_009	Testing	0.747775
TG3_012	Testing	2.24978
TG3_015	Testing	1.4668
TG3_020	Testing	1.53662
HPC_002	Testing	0.845994
TG1_004	Testing	1.01017
TG2_006	Testing	1.60692
TG2_028	Testing	1.92342
TG2_038	Testing	1.30262
TG3_016	Testing	2.32855
TG3_019	Testing	1.32716
DO227643	Testing	1.07999
DO23509	Testing	1.76742
DO23510	Testing	1.2044
DO23511	Testing	1.53662
DO23512	Testing	0.623365
DO23513	Testing	1.66103
DO23514	Testing	1.1503
DO23515	Testing	1.4668
DO23516	Testing	1.59251
DO23517	Testing	1.07999
DO23521	Testing	1.68917
DO23523	Testing	1.59251
DO23524	Testing	1.32716
DO23530	Testing	2.06355
DO23533	Testing	1.2044
DO23535	Testing	0.882943
DO23540	Testing	0.623365
DO23541	Testing	1.2044
DO23543	Testing	1.07999
DO23544	Testing	1.07999
DO23545	Testing	1.33957
DO23546	Testing	1.07999
DO23549	Testing	1.60692
DO23550	Testing	0.679258
DO23552	Testing	0.747775
DO45093	Testing	1.22325
DO45096	Testing	1.2044
DO45099	Testing	1.66103
DO45107	Testing	1.07999
DO45109	Testing	1.07999
DO45111	Testing	1.33957
DO45117	Testing	1.07999
DO45121	Testing	1.53662
DO45123	Testing	1.13131
DO45125	Testing	1.66761
DO45127	Testing	1.92342
DO45129	Testing	1.59251
DO45131	Testing	2.11765
DO45139	Testing	1.68917
DO45141	Testing	1.13588
DO45143	Testing	1.59251
DO45153	Testing	1.21099
DO45159	Testing	1.53662
DO45169	Testing	1.66103
DO45173	Testing	1.79619
DO45177	Testing	1.59251
DO45181	Testing	1.1503
DO45183	Testing	1.47077
DO45187	Testing	0.747775
DO45191	Testing	1.33957
DO45193	Testing	1.99324
DO45195	Testing	0.679258
DO45199	Testing	1.1503
DO45203	Testing	1.07999
DO45205	Testing	1.43314
DO45211	Testing	2.10898
DO45213	Testing	0.870538
DO45217	Testing	1.92342
DO45221	Testing	2.04914
DO45223	Testing	2.04914
DO45229	Testing	0.623365
DO45231	Testing	1.31079
DO45233	Testing	1.60692
DO45237	Testing	1.07999
DO45253	Testing	1.2044
DO45259	Testing	2.36541
DO45261	Testing	1.60692
DO45263	Testing	1.78379
DO45267	Testing	2.36541
DO45273	Testing	1.31079
DO45279	Testing	1.93504
DO45287	Testing	0.879903
DO45289	Testing	1.88977
DO45301	Testing	1.4668
DO45303	Testing	1.76742
DO48672	Testing	1.13588
DO48681	Testing	1.30262
DO48695	Testing	1.07999
DO48700	Testing	1.32716
DO48701	Testing	1.30262
DO48704	Testing	1.78379
DO48712	Testing	1.43314
DO48716	Testing	1.07999
DO48717	Testing	2.21587
DO48719	Testing	1.07999
DO48727	Testing	1.07999
DO48728	Testing	1.33653
DO48732	Testing	1.59251
DO48737	Testing	0.747775
DO48741	Testing	1.58793
DO48742	Testing	1.07999
DO48751	Testing	1.33957
DO48757	Testing	1.53662
DO48760	Testing	1.33957
DO48761	Testing	1.13588
DO50776	Testing	0.623365
DO50783	Testing	1.66103
DO50793	Testing	1.99324
DO50799	Testing	1.30262
DO50802	Testing	1.2044
DO50803	Testing	0.693671
DO50804	Testing	1.07999
DO50805	Testing	1.32716
DO50806	Testing	1.99324
DO50807	Testing	0.882943
DO50809	Testing	1.66103
DO50814	Testing	1.53662
DO50816	Testing	1.07999
DO50817	Testing	1.07999
DO50819	Testing	1.1503
DO50820	Testing	1.59251
DO50825	Testing	1.13131
DO50832	Testing	1.59251
DO50840	Testing	1.2044
